# Supplementary material for: Crystal structure of ethyl 8-chloro-4-oxo-1,4-di­hydro­quinoline-3-carboxyl­ate
Source: Acta Crystallogr E Crystallogr Commun. 2015 Jul 15;71(Pt 8):o566. doi: 10.1107/S2056989015013171 (PMC4571399; doi:10.1107/S2056989015013171)
Supplement: Supplementary file 1 [file e-71-0o566-sup1.cif]

##############################################################################
#                                                                            #
# This CIF contains the data in a paper accepted for publication in          #
# Acta Crystallographica Section E. It conforms to the requirements of       #
# Notes for Authors for Acta Crystallographica Section E, and has been       #
# peer reviewed under the auspices of the IUCr Commission on Journals.       #
#                                                                            #
# Full details of the Crystallographic Information File format               #
# are given in the paper "The Crystallographic Information File (CIF):       #
# a New Standard Archive File for Crystallography" by S. R. Hall, F. H.      #
# Allen and I. D. Brown [Acta Cryst. (1991), A47, 655-685].                  #
#                                                                            #
# The current version of the core CIF dictionary is obtainable from          #
# ftp://ftp.iucr.org/pub/cif_core.dic.                                       #
#                                                                            #
# Software is freely available for graphical display of the structure(s)     #
# in this CIF. For information consult the CIF software page                 #
# http://www.iucr.org/resources/cif/software.                                #
#                                                                            #
# This file may be used for bona fide research purposes within the           #
# scientific community so long as proper attribution is given to the journal # 
# article from which it was obtained.                                        #
#                                                                            #
##############################################################################
data_General
_audit_creation_method     'by CrystalStructure 4.0'
_journal_date_recd_electronic     2015-07-08
_journal_date_accepted     2015-07-09
_journal_name_full     'Acta Crystallographica, Section E'
_journal_year     2015
_journal_volume     71
_journal_issue      8
_journal_page_first     o566
_journal_page_last     o566
_journal_paper_category     HO
_journal_paper_doi     10.1107/S2056989015013171
_journal_coeditor_code     TK5374
_publ_contact_author_name     'Yoshinobu Ishikawa'
_publ_contact_author_address
;
School of Pharmaceutical Sciences
University of Shizuoka
52-1 Yada, Suruga-ku, Shizuoka 422-8526 Japan
;
_publ_contact_author_email     'ishi206@u-shizuoka-ken.ac.jp'
_publ_contact_author_fax     '+81-542645645'
_publ_contact_author_phone     '+81-542645645'
_publ_section_title
;
Crystal structure of ethyl 8-chloro-4-oxo-1,4-dihydroquinoline-3-carboxylate
;
_publ_section_title_footnote     .
loop_
    _publ_author_name
    _publ_author_footnote
    _publ_author_address
    'Ishikawa, Yoshinobu' .
;
School of Pharmaceutical Sciences
University of Shizuoka
52-1 Yada, Suruga-ku, Shizuoka 422-8526 Japan
;
    'Yoshida, Nanako' .
;
School of Pharmaceutical Sciences
University of Shizuoka
52-1 Yada, Suruga-ku, Shizuoka 422-8526 Japan
;
_publ_section_synopsis     .
data_I
_database_code_depnum_ccdc_archive 'CCDC 1411658'
_chemical_name_systematic
;
Ethyl 8-chloro-4-oxo-1,4-dihydroquinoline-3-carboxylate
;
_chemical_formula_moiety     'C12 H10 Cl N O3'
_chemical_formula_sum     'C12 H10 Cl N O3'
_chemical_formula_iupac     'C12 H10 Cl N O3'
_chemical_formula_weight     251.67
_chemical_melting_point     ?
_symmetry_cell_setting     triclinic
_symmetry_space_group_name_H-M     'P -1'
_symmetry_space_group_name_Hall     '-P 1'
loop_
    _symmetry_equiv_pos_site_id
    _symmetry_equiv_pos_as_xyz
    1 '+X,+Y,+Z'
    2 '-X,-Y,-Z'
_cell_length_a     9.328(5)
_cell_length_b     11.043(2)
_cell_length_c     12.350(4)
_cell_angle_alpha     73.298(17)
_cell_angle_beta     70.57(3)
_cell_angle_gamma     77.22(3)
_cell_volume     1137.8(7)
_cell_formula_units_Z     4
_cell_measurement_reflns_used     25
_cell_measurement_theta_min     25.01
_cell_measurement_theta_max     29.31
_cell_measurement_temperature     298
_exptl_crystal_description     prismatic
_exptl_crystal_colour     colorless
_exptl_crystal_size_max     0.250
_exptl_crystal_size_mid     0.150
_exptl_crystal_size_min     0.150
_exptl_crystal_density_diffrn     1.469
_exptl_crystal_density_meas     ?
_exptl_crystal_density_method     'not measured'
_exptl_crystal_F_000     520.00
_exptl_absorpt_coefficient_mu     2.958
_exptl_absorpt_correction_type     psi-scan
_exptl_absorpt_process_details
;
(North <i>et al.</i>,  1968)
;
_exptl_absorpt_correction_T_min     0.436
_exptl_absorpt_correction_T_max     0.642
_diffrn_ambient_temperature     298
_diffrn_radiation_type     'Cu K\a'
_diffrn_radiation_wavelength     1.54178
_diffrn_measurement_device_type     'Rigaku AFC7R'
_diffrn_measurement_method     \w-2\q
_diffrn_reflns_number     5652
_diffrn_reflns_av_R_equivalents     0.0468
_diffrn_reflns_theta_max     68.01
_diffrn_reflns_theta_full     68.01
_diffrn_measured_fraction_theta_max     0.999
_diffrn_measured_fraction_theta_full     0.999
_diffrn_reflns_limit_h_min     -10
_diffrn_reflns_limit_h_max     11
_diffrn_reflns_limit_k_min     -9
_diffrn_reflns_limit_k_max     13
_diffrn_reflns_limit_l_min     -14
_diffrn_reflns_limit_l_max     14
_diffrn_standards_number     3
_diffrn_standards_interval_count     150
_diffrn_standards_decay_%     -0.870
_refine_special_details
;
Refinement was performed using all reflections. The weighted <i>R</i>-factor
(<i>wR</i>) and goodness of fit (<i>S</i>) are based on <i>F</i>^2^.
<i>R</i>-factor (gt) are based on <i>F</i>. The threshold expression of
<i>F</i>^2^ > 2.0 \s(<i>F</i>^2^) is used only for calculating <i>R</i>-factor
(gt).
;
_reflns_number_total     4147
_reflns_number_gt     3328
_reflns_threshold_expression     F^2^>2.0\s(F^2^)
_refine_ls_structure_factor_coef     Fsqd
_refine_ls_R_factor_gt     0.0656
_refine_ls_wR_factor_ref     0.1844
_refine_ls_goodness_of_fit_ref     1.047
_refine_ls_number_reflns     4147
_refine_ls_number_parameters     309
_refine_ls_number_restraints     0
_refine_ls_hydrogen_treatment     constr
_refine_ls_weighting_scheme     calc
_refine_ls_weighting_details
            'w = 1/[\s^2^(Fo^2^)+(0.1039P)^2^+0.6522P] where P=(Fo^2^+2Fc^2^)/3'
_atom_sites_solution_hydrogens     geom
_atom_sites_solution_primary     direct
_atom_sites_solution_secondary     difmap
_refine_ls_shift/su_max     0.000
_refine_diff_density_max     0.490
_refine_diff_density_min     -0.410
_refine_ls_extinction_method     none
_refine_ls_extinction_coef     ?
loop_
    _atom_type_symbol
    _atom_type_description
    _atom_type_scat_dispersion_real
    _atom_type_scat_dispersion_imag
    _atom_type_scat_source
    'C' 'C' 0.0181 0.0091
;
International Tables for Crystallography
(1992, Vol. C, Tables 4.2.6.8 and 6.1.1.4)
;
    'H' 'H' 0.0000 0.0000
;
International Tables for Crystallography
(1992, Vol. C, Table 6.1.1.4)
;
    'N' 'N' 0.0311 0.0180
;
International Tables for Crystallography
(1992, Vol. C, Tables 4.2.6.8 and 6.1.1.4)
;
    'O' 'O' 0.0492 0.0322
;
International Tables for Crystallography
(1992, Vol. C, Tables 4.2.6.8 and 6.1.1.4)
;
    'Cl' 'Cl' 0.3639 0.7018
;
International Tables for Crystallography
(1992, Vol. C, Tables 4.2.6.8 and 6.1.1.4)
;
_computing_data_collection
;
<i>WinAFC</i> (Rigaku, 1999)
;
_computing_cell_refinement
;
<i>WinAFC</i> (Rigaku, 1999)
;
_computing_data_reduction
;
<i>WinAFC</i> (Rigaku, 1999)
;
_computing_structure_solution
;
SIR92 (Altomare <i>et al.</i>,  1994)
;
_computing_structure_refinement
;
SHELXL97 (Sheldrick, 2008)
;
_computing_molecular_graphics
;
CrystalStructure (Rigaku, 2010)
;
_computing_publication_material
;
CrystalStructure (Rigaku, 2010)
;
loop_
    _atom_site_type_symbol
    _atom_site_label
    _atom_site_fract_x
    _atom_site_fract_y
    _atom_site_fract_z
    _atom_site_U_iso_or_equiv
    _atom_site_adp_type
    _atom_site_calc_flag
    _atom_site_refinement_flags
    _atom_site_occupancy
    _atom_site_symmetry_multiplicity
    _atom_site_disorder_assembly
    _atom_site_disorder_group
    Cl Cl1 0.08408(10) 0.65841(10) 0.98364(8) 0.0840(4) Uani d . 1.0 2 . .
    Cl Cl2 0.58312(10) 1.16556(10) 0.62449(10) 0.0843(4) Uani d . 1.0 2 . .
    O O1 0.6848(3) 0.2777(2) 0.82920(19) 0.0660(7) Uani d . 1.0 2 . .
    O O2 0.8378(3) 0.3772(3) 0.5944(2) 0.0701(7) Uani d . 1.0 2 . .
    O O3 0.7027(3) 0.5425(2) 0.50191(17) 0.0557(6) Uani d . 1.0 2 . .
    O O4 1.1706(3) 0.7698(2) 0.6817(2) 0.0641(7) Uani d . 1.0 2 . .
    O O5 1.3355(3) 0.8720(3) 0.7792(3) 0.0807(8) Uani d . 1.0 2 . .
    O O6 1.1962(3) 1.0279(3) 0.8650(3) 0.0758(8) Uani d . 1.0 2 . .
    N N1 0.3633(3) 0.5894(2) 0.7925(2) 0.0463(6) Uani d . 1.0 2 . .
    N N2 0.8636(3) 1.0913(2) 0.7116(2) 0.0498(6) Uani d . 1.0 2 . .
    C C1 0.4819(3) 0.5701(3) 0.6996(3) 0.0439(6) Uani d . 1.0 2 . .
    C C2 0.5972(3) 0.4684(3) 0.7047(3) 0.0433(6) Uani d . 1.0 2 . .
    C C3 0.5924(4) 0.3757(3) 0.8155(3) 0.0446(6) Uani d . 1.0 2 . .
    C C4 0.4510(4) 0.3239(3) 1.0303(3) 0.0537(7) Uani d . 1.0 2 . .
    C C5 0.3293(4) 0.3460(4) 1.1246(3) 0.0602(8) Uani d . 1.0 2 . .
    C C6 0.2151(4) 0.4483(4) 1.1103(3) 0.0631(9) Uani d . 1.0 2 . .
    C C7 0.2249(4) 0.5289(3) 1.0010(3) 0.0531(7) Uani d . 1.0 2 . .
    C C8 0.4622(3) 0.4037(3) 0.9171(3) 0.0433(6) Uani d . 1.0 2 . .
    C C9 0.3498(3) 0.5084(3) 0.9022(3) 0.0429(6) Uani d . 1.0 2 . .
    C C10 0.7249(3) 0.4555(3) 0.5978(3) 0.0455(6) Uani d . 1.0 2 . .
    C C11 0.8225(4) 0.5353(4) 0.3913(3) 0.0622(9) Uani d . 1.0 2 . .
    C C12 0.7820(5) 0.6430(4) 0.2991(3) 0.0687(9) Uani d . 1.0 2 . .
    C C13 0.9825(4) 1.0692(3) 0.7539(3) 0.0490(7) Uani d . 1.0 2 . .
    C C14 1.0937(4) 0.9640(3) 0.7463(3) 0.0472(7) Uani d . 1.0 2 . .
    C C15 1.0809(4) 0.8692(3) 0.6907(3) 0.0467(7) Uani d . 1.0 2 . .
    C C16 0.9258(4) 0.8116(3) 0.5878(3) 0.0522(7) Uani d . 1.0 2 . .
    C C17 0.8017(4) 0.8339(4) 0.5473(3) 0.0615(8) Uani d . 1.0 2 . .
    C C18 0.6941(4) 0.9426(4) 0.5603(4) 0.0662(9) Uani d . 1.0 2 . .
    C C19 0.7149(4) 1.0284(3) 0.6131(3) 0.0559(8) Uani d . 1.0 2 . .
    C C20 0.9476(3) 0.8971(3) 0.6448(3) 0.0446(6) Uani d . 1.0 2 . .
    C C21 0.8410(3) 1.0076(3) 0.6566(3) 0.0444(6) Uani d . 1.0 2 . .
    C C22 1.2215(4) 0.9479(3) 0.7954(3) 0.0544(7) Uani d . 1.0 2 . .
    C C23 1.3084(5) 1.0104(5) 0.9282(5) 0.0885(13) Uani d . 1.0 2 . .
    C C24 1.2729(6) 1.1118(5) 0.9879(5) 0.0966(14) Uani d . 1.0 2 . .
    H H1 0.4869 0.6285 0.6276 0.0527 Uiso calc R 1.0 2 . .
    H H1A 0.2936 0.6539 0.7837 0.0555 Uiso calc R 1.0 2 . .
    H H2 0.7989 1.1595 0.7187 0.0597 Uiso calc R 1.0 2 . .
    H H4 0.5272 0.2552 1.0411 0.0645 Uiso calc R 1.0 2 . .
    H H5 0.3230 0.2921 1.1988 0.0723 Uiso calc R 1.0 2 . .
    H H6 0.1319 0.4623 1.1747 0.0757 Uiso calc R 1.0 2 . .
    H H11A 0.8290 0.4551 0.3713 0.0747 Uiso calc R 1.0 2 . .
    H H11B 0.9212 0.5406 0.3986 0.0747 Uiso calc R 1.0 2 . .
    H H12A 0.7703 0.7216 0.3219 0.0824 Uiso calc R 1.0 2 . .
    H H12B 0.6873 0.6341 0.2893 0.0824 Uiso calc R 1.0 2 . .
    H H12C 0.8619 0.6438 0.2260 0.0824 Uiso calc R 1.0 2 . .
    H H13 0.9916 1.1284 0.7909 0.0588 Uiso calc R 1.0 2 . .
    H H16 0.9973 0.7392 0.5779 0.0626 Uiso calc R 1.0 2 . .
    H H17 0.7882 0.7763 0.5106 0.0738 Uiso calc R 1.0 2 . .
    H H18 0.6086 0.9569 0.5333 0.0794 Uiso calc R 1.0 2 . .
    H H23A 1.3054 0.9287 0.9850 0.1062 Uiso calc R 1.0 2 . .
    H H23B 1.4107 1.0114 0.8733 0.1062 Uiso calc R 1.0 2 . .
    H H24A 1.1696 1.1130 1.0390 0.1159 Uiso calc R 1.0 2 . .
    H H24B 1.2828 1.1918 0.9308 0.1159 Uiso calc R 1.0 2 . .
    H H24C 1.3426 1.0985 1.0338 0.1159 Uiso calc R 1.0 2 . .
loop_
    _atom_site_aniso_label
    _atom_site_aniso_U_11
    _atom_site_aniso_U_22
    _atom_site_aniso_U_33
    _atom_site_aniso_U_12
    _atom_site_aniso_U_13
    _atom_site_aniso_U_23
    Cl1 0.0547(5) 0.0919(7) 0.0693(6) 0.0301(5) 0.0002(4) -0.0157(5)
    Cl2 0.0593(6) 0.0814(7) 0.1179(8) 0.0357(5) -0.0449(6) -0.0431(6)
    O1 0.0787(15) 0.0485(12) 0.0563(12) 0.0336(11) -0.0233(11) -0.0177(10)
    O2 0.0536(13) 0.0670(15) 0.0664(14) 0.0276(11) -0.0103(11) -0.0157(12)
    O3 0.0501(11) 0.0544(12) 0.0470(11) 0.0140(9) -0.0064(9) -0.0133(9)
    O4 0.0712(15) 0.0492(12) 0.0719(14) 0.0318(11) -0.0349(12) -0.0278(11)
    O5 0.0585(14) 0.0736(16) 0.121(3) 0.0266(12) -0.0419(15) -0.0473(16)
    O6 0.0698(15) 0.0779(16) 0.0975(19) 0.0253(13) -0.0478(14) -0.0465(15)
    N1 0.0419(12) 0.0399(12) 0.0469(13) 0.0165(10) -0.0136(10) -0.0108(10)
    N2 0.0472(13) 0.0390(12) 0.0579(14) 0.0169(10) -0.0176(11) -0.0178(11)
    C1 0.0434(14) 0.0378(13) 0.0445(14) 0.0077(11) -0.0132(11) -0.0101(11)
    C2 0.0427(14) 0.0377(13) 0.0486(15) 0.0086(11) -0.0157(12) -0.0165(11)
    C3 0.0499(15) 0.0351(13) 0.0489(15) 0.0107(11) -0.0202(12) -0.0155(11)
    C4 0.0640(19) 0.0403(14) 0.0541(17) 0.0024(13) -0.0219(14) -0.0082(13)
    C5 0.070(2) 0.0568(18) 0.0477(16) -0.0097(16) -0.0160(15) -0.0036(14)
    C6 0.0553(18) 0.073(3) 0.0500(17) -0.0062(16) -0.0034(14) -0.0135(15)
    C7 0.0410(15) 0.0563(17) 0.0541(17) 0.0060(13) -0.0095(12) -0.0153(14)
    C8 0.0478(15) 0.0354(13) 0.0473(15) 0.0018(11) -0.0166(12) -0.0128(11)
    C9 0.0433(14) 0.0390(13) 0.0459(14) 0.0024(11) -0.0140(11) -0.0140(11)
    C10 0.0423(14) 0.0408(14) 0.0508(15) 0.0066(11) -0.0143(12) -0.0151(12)
    C11 0.0510(18) 0.070(2) 0.0513(17) 0.0107(15) -0.0031(14) -0.0209(15)
    C12 0.071(3) 0.065(2) 0.0568(19) 0.0050(17) -0.0084(16) -0.0161(16)
    C13 0.0484(16) 0.0412(14) 0.0547(16) 0.0092(12) -0.0160(13) -0.0174(12)
    C14 0.0468(15) 0.0405(14) 0.0492(15) 0.0089(12) -0.0147(12) -0.0129(12)
    C15 0.0494(15) 0.0368(13) 0.0441(14) 0.0140(11) -0.0128(12) -0.0104(11)
    C16 0.0624(18) 0.0424(15) 0.0464(15) 0.0067(13) -0.0138(13) -0.0149(12)
    C17 0.070(2) 0.0594(19) 0.0595(19) -0.0027(16) -0.0224(16) -0.0203(15)
    C18 0.0578(19) 0.076(3) 0.069(2) 0.0039(17) -0.0299(17) -0.0203(18)
    C19 0.0485(16) 0.0542(17) 0.0586(18) 0.0124(13) -0.0173(14) -0.0162(14)
    C20 0.0473(15) 0.0372(13) 0.0392(13) 0.0068(11) -0.0082(11) -0.0085(11)
    C21 0.0424(14) 0.0389(13) 0.0436(14) 0.0086(11) -0.0102(11) -0.0106(11)
    C22 0.0505(17) 0.0473(16) 0.0614(18) 0.0093(13) -0.0188(14) -0.0155(14)
    C23 0.077(3) 0.091(3) 0.115(4) 0.020(3) -0.054(3) -0.044(3)
    C24 0.102(4) 0.101(4) 0.108(4) -0.009(3) -0.053(3) -0.034(3)
_geom_special_details     .
loop_
    _geom_bond_atom_site_label_1
    _geom_bond_atom_site_label_2
    _geom_bond_site_symmetry_1
    _geom_bond_site_symmetry_2
    _geom_bond_distance
    _geom_bond_publ_flag
    Cl1 C7 . . 1.731(3) no
    Cl2 C19 . . 1.734(4) no
    O1 C3 . . 1.234(4) no
    O2 C10 . . 1.203(4) no
    O3 C10 . . 1.338(4) no
    O3 C11 . . 1.459(4) no
    O4 C15 . . 1.233(4) no
    O5 C22 . . 1.197(4) no
    O6 C22 . . 1.336(5) no
    O6 C23 . . 1.452(7) no
    N1 C1 . . 1.333(4) no
    N1 C9 . . 1.375(4) no
    N2 C13 . . 1.325(5) no
    N2 C21 . . 1.380(5) no
    C1 C2 . . 1.376(4) no
    C2 C3 . . 1.448(4) no
    C2 C10 . . 1.472(4) no
    C3 C8 . . 1.479(4) no
    C4 C5 . . 1.366(5) no
    C4 C8 . . 1.406(4) no
    C5 C6 . . 1.386(5) no
    C6 C7 . . 1.374(5) no
    C7 C9 . . 1.412(4) no
    C8 C9 . . 1.393(4) no
    C11 C12 . . 1.470(5) no
    C13 C14 . . 1.378(4) no
    C14 C15 . . 1.451(5) no
    C14 C22 . . 1.465(6) no
    C15 C20 . . 1.471(5) no
    C16 C17 . . 1.356(6) no
    C16 C20 . . 1.410(5) no
    C17 C18 . . 1.394(5) no
    C18 C19 . . 1.371(7) no
    C19 C21 . . 1.398(5) no
    C20 C21 . . 1.403(4) no
    C23 C24 . . 1.434(9) no
    N1 H1A . . 0.860 no
    N2 H2 . . 0.860 no
    C1 H1 . . 0.930 no
    C4 H4 . . 0.930 no
    C5 H5 . . 0.930 no
    C6 H6 . . 0.930 no
    C11 H11A . . 0.970 no
    C11 H11B . . 0.970 no
    C12 H12A . . 0.960 no
    C12 H12B . . 0.960 no
    C12 H12C . . 0.960 no
    C13 H13 . . 0.930 no
    C16 H16 . . 0.930 no
    C17 H17 . . 0.930 no
    C18 H18 . . 0.930 no
    C23 H23A . . 0.970 no
    C23 H23B . . 0.970 no
    C24 H24A . . 0.960 no
    C24 H24B . . 0.960 no
    C24 H24C . . 0.960 no
loop_
    _geom_contact_atom_site_label_1
    _geom_contact_atom_site_label_2
    _geom_contact_distance
    _geom_contact_site_symmetry_1
    _geom_contact_site_symmetry_2
    _geom_contact_publ_flag
    Cl1 N1 3.000(3) . . no
    Cl2 N2 3.015(4) . . no
    O1 O2 2.786(3) . . no
    O1 C1 3.593(4) . . no
    O1 C4 2.795(4) . . no
    O1 C10 2.924(4) . . no
    O2 C1 3.584(4) . . no
    O2 C3 2.920(4) . . no
    O2 C11 2.641(4) . . no
    O3 C1 2.664(4) . . no
    O4 O5 2.806(5) . . no
    O4 C13 3.591(4) . . no
    O4 C16 2.786(5) . . no
    O4 C22 2.917(5) . . no
    O5 C13 3.579(4) . . no
    O5 C15 2.935(5) . . no
    O5 C23 2.630(7) . . no
    O6 C13 2.669(5) . . no
    N1 C3 2.829(4) . . no
    N2 C15 2.830(4) . . no
    C1 C8 2.759(4) . . no
    C2 C9 2.810(4) . . no
    C4 C7 2.762(5) . . no
    C5 C9 2.787(4) . . no
    C6 C8 2.786(4) . . no
    C13 C20 2.752(5) . . no
    C14 C21 2.818(5) . . no
    C16 C19 2.763(5) . . no
    C17 C21 2.787(6) . . no
    C18 C20 2.783(6) . . no
    C22 C24 3.574(8) . . no
    Cl1 O4 3.445(3) . 1_455 no
    Cl1 O5 3.539(3) . 1_455 no
    Cl1 C22 3.582(4) . 1_455 no
    Cl2 O1 3.569(4) . 1_565 no
    Cl2 O2 3.552(4) . 1_565 no
    Cl2 C12 3.575(4) . 2_676 no
    O1 Cl2 3.569(4) . 1_545 no
    O1 N2 2.777(4) . 1_545 no
    O1 C13 3.250(4) . 1_545 no
    O2 Cl2 3.552(4) . 1_545 no
    O2 N2 3.064(4) . 1_545 no
    O2 C11 3.582(6) . 2_766 no
    O2 C16 3.411(4) . 2_766 no
    O4 Cl1 3.445(3) . 1_655 no
    O4 N1 2.748(4) . 1_655 no
    O4 C1 3.264(4) . 1_655 no
    O5 Cl1 3.539(3) . 1_655 no
    O5 N1 3.035(4) . 1_655 no
    O5 C1 3.595(4) . 1_655 no
    O5 C4 3.530(5) . 2_767 no
    N1 O4 2.748(4) . 1_455 no
    N1 O5 3.035(4) . 1_455 no
    N2 O1 2.777(4) . 1_565 no
    N2 O2 3.064(4) . 1_565 no
    N2 C16 3.536(4) . 2_776 no
    C1 O4 3.264(4) . 1_455 no
    C1 O5 3.595(4) . 1_455 no
    C3 C6 3.391(6) . 2_667 no
    C4 O5 3.530(5) . 2_767 no
    C4 C8 3.561(5) . 2_667 no
    C4 C9 3.320(6) . 2_667 no
    C4 C24 3.394(8) . 1_445 no
    C5 C8 3.547(6) . 2_667 no
    C5 C9 3.580(6) . 2_667 no
    C6 C3 3.391(6) . 2_667 no
    C8 C4 3.561(5) . 2_667 no
    C8 C5 3.547(6) . 2_667 no
    C9 C4 3.320(6) . 2_667 no
    C9 C5 3.580(6) . 2_667 no
    C11 O2 3.582(6) . 2_766 no
    C12 Cl2 3.575(4) . 2_676 no
    C13 O1 3.250(4) . 1_565 no
    C13 C17 3.565(5) . 2_776 no
    C15 C18 3.496(5) . 2_776 no
    C15 C19 3.569(4) . 2_776 no
    C16 O2 3.411(4) . 2_766 no
    C16 N2 3.536(4) . 2_776 no
    C16 C21 3.452(4) . 2_776 no
    C17 C13 3.565(5) . 2_776 no
    C18 C15 3.496(5) . 2_776 no
    C19 C15 3.569(4) . 2_776 no
    C20 C20 3.592(4) . 2_776 no
    C20 C21 3.555(4) . 2_776 no
    C21 C16 3.452(4) . 2_776 no
    C21 C20 3.555(4) . 2_776 no
    C22 Cl1 3.582(4) . 1_655 no
    C24 C4 3.394(8) . 1_665 no
    Cl1 H1A 2.5955 . . no
    Cl1 H6 2.7913 . . no
    Cl2 H2 2.6194 . . no
    Cl2 H18 2.7763 . . no
    O1 H4 2.5092 . . no
    O2 H11A 2.6635 . . no
    O2 H11B 2.5628 . . no
    O3 H1 2.2987 . . no
    O3 H12A 2.5189 . . no
    O3 H12B 2.5684 . . no
    O3 H12C 3.2006 . . no
    O4 H16 2.4985 . . no
    O5 H23A 2.6999 . . no
    O5 H23B 2.5016 . . no
    O6 H13 2.3136 . . no
    O6 H24A 2.5027 . . no
    O6 H24B 2.5533 . . no
    O6 H24C 3.1812 . . no
    C2 H1A 3.1484 . . no
    C3 H1 3.2749 . . no
    C3 H4 2.6459 . . no
    C4 H6 3.2247 . . no
    C6 H4 3.2250 . . no
    C7 H1A 2.5766 . . no
    C7 H5 3.2255 . . no
    C8 H1A 3.1641 . . no
    C8 H5 3.2474 . . no
    C9 H1 3.1894 . . no
    C9 H4 3.2535 . . no
    C9 H6 3.2616 . . no
    C10 H1 2.5882 . . no
    C10 H11A 2.6394 . . no
    C10 H11B 2.5927 . . no
    C14 H2 3.1480 . . no
    C15 H13 3.2727 . . no
    C15 H16 2.6415 . . no
    C16 H18 3.2230 . . no
    C18 H16 3.2258 . . no
    C19 H2 2.5841 . . no
    C19 H17 3.2289 . . no
    C20 H2 3.1707 . . no
    C20 H17 3.2437 . . no
    C21 H13 3.1862 . . no
    C21 H16 3.2643 . . no
    C21 H18 3.2495 . . no
    C22 H13 2.5883 . . no
    C22 H23A 2.6455 . . no
    C22 H23B 2.5678 . . no
    H1 H1A 2.1951 . . no
    H2 H13 2.1819 . . no
    H4 H5 2.2876 . . no
    H5 H6 2.3133 . . no
    H11A H12A 2.7948 . . no
    H11A H12B 2.2943 . . no
    H11A H12C 2.3285 . . no
    H11B H12A 2.3300 . . no
    H11B H12B 2.7947 . . no
    H11B H12C 2.2929 . . no
    H16 H17 2.2784 . . no
    H17 H18 2.3222 . . no
    H23A H24A 2.2952 . . no
    H23A H24B 2.7647 . . no
    H23A H24C 2.2536 . . no
    H23B H24A 2.7650 . . no
    H23B H24B 2.2578 . . no
    H23B H24C 2.2908 . . no
    Cl1 H12C 3.0035 . 1_456 no
    Cl1 H24A 3.0728 . 2_677 no
    Cl1 H24B 3.4138 . 2_677 no
    Cl2 H1 3.4520 . 2_676 no
    Cl2 H12A 3.1724 . 2_676 no
    Cl2 H12B 3.0802 . 2_676 no
    Cl2 H23B 3.1372 . 1_455 no
    O1 H2 2.0354 . 1_545 no
    O1 H13 2.9311 . 1_545 no
    O1 H23A 2.7404 . 2_767 no
    O2 H2 2.4827 . 1_545 no
    O2 H11B 2.6385 . 2_766 no
    O2 H13 3.4981 . 1_545 no
    O2 H16 2.6581 . 2_766 no
    O2 H17 3.5157 . 2_766 no
    O3 H17 2.9058 . . no
    O4 H1 2.9724 . 1_655 no
    O4 H1A 1.9806 . 1_655 no
    O4 H11A 2.7435 . 2_766 no
    O5 H1 3.4911 . 1_655 no
    O5 H1A 2.5061 . 1_655 no
    O5 H4 2.8000 . 2_767 no
    O5 H5 3.3522 . 2_767 no
    O5 H18 3.2961 . 1_655 no
    O6 H12A 3.0510 . 2_776 no
    O6 H12C 3.4495 . 2_776 no
    N1 H4 3.5232 . 2_667 no
    N1 H5 3.5029 . 2_667 no
    N1 H11A 3.3055 . 2_666 no
    N1 H12B 3.0986 . 2_666 no
    N2 H16 3.4800 . 2_776 no
    N2 H23A 3.5095 . 2_777 no
    N2 H24A 3.2174 . 2_777 no
    N2 H24C 3.4565 . 2_777 no
    C1 H5 3.3232 . 2_667 no
    C1 H11A 3.3821 . 2_666 no
    C1 H12B 2.9743 . 2_666 no
    C2 H2 3.4993 . 1_545 no
    C2 H5 3.4991 . 2_667 no
    C2 H12B 3.0787 . 2_666 no
    C3 H2 2.9860 . 1_545 no
    C3 H6 3.4919 . 2_667 no
    C3 H12B 3.3085 . 2_666 no
    C3 H24B 3.5623 . 1_445 no
    C4 H23A 3.1923 . 2_767 no
    C4 H24B 3.0695 . 1_445 no
    C4 H24C 2.8703 . 1_445 no
    C5 H24B 3.4891 . 1_445 no
    C5 H24C 3.2032 . 1_445 no
    C7 H4 3.4967 . 2_667 no
    C8 H12B 3.4431 . 2_666 no
    C8 H24B 3.1021 . 1_445 no
    C8 H24C 3.5332 . 1_445 no
    C9 H4 3.3960 . 2_667 no
    C9 H12B 3.3338 . 2_666 no
    C9 H24B 3.5847 . 1_445 no
    C10 H2 3.2052 . 1_545 no
    C10 H11B 3.3254 . 2_766 no
    C10 H16 3.5387 . 2_766 no
    C10 H17 3.5173 . . no
    C11 H6 3.3472 . 1_654 no
    C11 H16 3.1099 . 2_766 no
    C11 H17 3.3049 . . no
    C12 H6 3.5409 . 1_654 no
    C12 H13 3.3546 . 2_776 no
    C12 H17 3.3672 . . no
    C12 H24B 3.0707 . 2_776 no
    C13 H12A 3.3475 . 2_776 no
    C13 H17 3.4514 . 2_776 no
    C13 H23A 3.4444 . 2_777 no
    C13 H24A 2.9146 . 2_777 no
    C14 H1A 3.5009 . 1_655 no
    C14 H24A 3.0131 . 2_777 no
    C15 H1A 2.9607 . 1_655 no
    C15 H24A 3.4101 . 2_777 no
    C16 H5 3.0022 . 2_667 no
    C16 H6 3.5518 . 2_667 no
    C16 H11A 3.3311 . 2_766 no
    C17 H5 2.9835 . 2_667 no
    C17 H12A 3.4729 . . no
    C18 H5 3.3207 . 2_667 no
    C18 H18 3.2531 . 2_676 no
    C19 H23B 3.4975 . 1_455 no
    C20 H5 3.3515 . 2_667 no
    C21 H16 3.5751 . 2_776 no
    C21 H24A 3.5848 . 2_777 no
    C21 H24C 3.5887 . 2_777 no
    C22 H1A 3.2020 . 1_655 no
    C22 H4 3.5808 . 2_767 no
    C22 H12A 3.5259 . 2_776 no
    C23 H4 2.9753 . 2_767 no
    C23 H24C 3.3501 . 2_877 no
    C24 H4 3.4444 . 1_665 no
    C24 H12C 3.5293 . 2_776 no
    H1 Cl2 3.4520 . 2_676 no
    H1 O4 2.9724 . 1_455 no
    H1 O5 3.4911 . 1_455 no
    H1 H5 3.5789 . 2_667 no
    H1 H11A 3.2713 . 2_666 no
    H1 H12B 3.3710 . 2_666 no
    H1 H17 3.2601 . . no
    H1A O4 1.9806 . 1_455 no
    H1A O5 2.5061 . 1_455 no
    H1A C14 3.5009 . 1_455 no
    H1A C15 2.9607 . 1_455 no
    H1A C22 3.2020 . 1_455 no
    H1A H4 3.5893 . 2_667 no
    H1A H11A 3.1323 . 2_666 no
    H1A H12B 3.5003 . 2_666 no
    H2 O1 2.0354 . 1_565 no
    H2 O2 2.4827 . 1_565 no
    H2 C2 3.4993 . 1_565 no
    H2 C3 2.9860 . 1_565 no
    H2 C10 3.2052 . 1_565 no
    H2 H16 3.4976 . 2_776 no
    H2 H23A 3.3595 . 2_777 no
    H4 O5 2.8000 . 2_767 no
    H4 N1 3.5232 . 2_667 no
    H4 C7 3.4967 . 2_667 no
    H4 C9 3.3960 . 2_667 no
    H4 C22 3.5808 . 2_767 no
    H4 C23 2.9753 . 2_767 no
    H4 C24 3.4444 . 1_445 no
    H4 H1A 3.5893 . 2_667 no
    H4 H23A 2.3028 . 2_767 no
    H4 H23B 2.8255 . 2_767 no
    H4 H24B 3.2960 . 1_445 no
    H4 H24C 2.7346 . 1_445 no
    H5 O5 3.3522 . 2_767 no
    H5 N1 3.5029 . 2_667 no
    H5 C1 3.3232 . 2_667 no
    H5 C2 3.4991 . 2_667 no
    H5 C16 3.0022 . 2_667 no
    H5 C17 2.9835 . 2_667 no
    H5 C18 3.3207 . 2_667 no
    H5 C20 3.3515 . 2_667 no
    H5 H1 3.5789 . 2_667 no
    H5 H16 3.3282 . 2_667 no
    H5 H17 3.2919 . 2_667 no
    H5 H24C 3.2924 . 1_445 no
    H6 C3 3.4919 . 2_667 no
    H6 C11 3.3472 . 1_456 no
    H6 C12 3.5409 . 1_456 no
    H6 C16 3.5518 . 2_667 no
    H6 H11A 3.0507 . 1_456 no
    H6 H11B 3.0432 . 1_456 no
    H6 H12C 2.8622 . 1_456 no
    H6 H16 3.2512 . 2_667 no
    H11A O4 2.7435 . 2_766 no
    H11A N1 3.3055 . 2_666 no
    H11A C1 3.3821 . 2_666 no
    H11A C16 3.3311 . 2_766 no
    H11A H1 3.2713 . 2_666 no
    H11A H1A 3.1323 . 2_666 no
    H11A H6 3.0507 . 1_654 no
    H11A H16 2.4474 . 2_766 no
    H11B O2 2.6385 . 2_766 no
    H11B C10 3.3254 . 2_766 no
    H11B H6 3.0432 . 1_654 no
    H11B H11B 3.1324 . 2_766 no
    H11B H16 2.9670 . 2_766 no
    H11B H17 3.1192 . . no
    H12A Cl2 3.1724 . 2_676 no
    H12A O6 3.0510 . 2_776 no
    H12A C13 3.3475 . 2_776 no
    H12A C17 3.4729 . . no
    H12A C22 3.5259 . 2_776 no
    H12A H13 2.8037 . 2_776 no
    H12A H17 2.6339 . . no
    H12A H24B 3.1621 . 2_776 no
    H12B Cl2 3.0802 . 2_676 no
    H12B N1 3.0986 . 2_666 no
    H12B C1 2.9743 . 2_666 no
    H12B C2 3.0787 . 2_666 no
    H12B C3 3.3085 . 2_666 no
    H12B C8 3.4431 . 2_666 no
    H12B C9 3.3338 . 2_666 no
    H12B H1 3.3710 . 2_666 no
    H12B H1A 3.5003 . 2_666 no
    H12B H24B 2.8090 . 2_776 no
    H12C Cl1 3.0035 . 1_654 no
    H12C O6 3.4495 . 2_776 no
    H12C C24 3.5293 . 2_776 no
    H12C H6 2.8622 . 1_654 no
    H12C H13 3.0454 . 2_776 no
    H12C H24B 2.7388 . 2_776 no
    H13 O1 2.9311 . 1_565 no
    H13 O2 3.4981 . 1_565 no
    H13 C12 3.3546 . 2_776 no
    H13 H12A 2.8037 . 2_776 no
    H13 H12C 3.0454 . 2_776 no
    H13 H17 3.5783 . 2_776 no
    H13 H23A 3.2242 . 2_777 no
    H13 H24A 3.1982 . 2_777 no
    H16 O2 2.6581 . 2_766 no
    H16 N2 3.4800 . 2_776 no
    H16 C10 3.5387 . 2_766 no
    H16 C11 3.1099 . 2_766 no
    H16 C21 3.5751 . 2_776 no
    H16 H2 3.4976 . 2_776 no
    H16 H5 3.3282 . 2_667 no
    H16 H6 3.2512 . 2_667 no
    H16 H11A 2.4474 . 2_766 no
    H16 H11B 2.9670 . 2_766 no
    H17 O2 3.5157 . 2_766 no
    H17 O3 2.9058 . . no
    H17 C10 3.5173 . . no
    H17 C11 3.3049 . . no
    H17 C12 3.3672 . . no
    H17 C13 3.4514 . 2_776 no
    H17 H1 3.2601 . . no
    H17 H5 3.2919 . 2_667 no
    H17 H11B 3.1192 . . no
    H17 H12A 2.6339 . . no
    H17 H13 3.5783 . 2_776 no
    H18 O5 3.2961 . 1_455 no
    H18 C18 3.2531 . 2_676 no
    H18 H18 2.3421 . 2_676 no
    H23A O1 2.7404 . 2_767 no
    H23A N2 3.5095 . 2_777 no
    H23A C4 3.1923 . 2_767 no
    H23A C13 3.4444 . 2_777 no
    H23A H2 3.3595 . 2_777 no
    H23A H4 2.3028 . 2_767 no
    H23A H13 3.2242 . 2_777 no
    H23A H24C 3.1658 . 2_877 no
    H23B Cl2 3.1372 . 1_655 no
    H23B C19 3.4975 . 1_655 no
    H23B H4 2.8255 . 2_767 no
    H23B H24C 2.7935 . 2_877 no
    H24A Cl1 3.0728 . 2_677 no
    H24A N2 3.2174 . 2_777 no
    H24A C13 2.9146 . 2_777 no
    H24A C14 3.0131 . 2_777 no
    H24A C15 3.4101 . 2_777 no
    H24A C21 3.5848 . 2_777 no
    H24A H13 3.1982 . 2_777 no
    H24B Cl1 3.4138 . 2_677 no
    H24B C3 3.5623 . 1_665 no
    H24B C4 3.0695 . 1_665 no
    H24B C5 3.4891 . 1_665 no
    H24B C8 3.1021 . 1_665 no
    H24B C9 3.5847 . 1_665 no
    H24B C12 3.0707 . 2_776 no
    H24B H4 3.2960 . 1_665 no
    H24B H12A 3.1621 . 2_776 no
    H24B H12B 2.8090 . 2_776 no
    H24B H12C 2.7388 . 2_776 no
    H24C N2 3.4565 . 2_777 no
    H24C C4 2.8703 . 1_665 no
    H24C C5 3.2032 . 1_665 no
    H24C C8 3.5332 . 1_665 no
    H24C C21 3.5887 . 2_777 no
    H24C C23 3.3501 . 2_877 no
    H24C H4 2.7346 . 1_665 no
    H24C H5 3.2924 . 1_665 no
    H24C H23A 3.1658 . 2_877 no
    H24C H23B 2.7935 . 2_877 no
    H24C H24C 3.2614 . 2_877 no
loop_
    _geom_angle_atom_site_label_1
    _geom_angle_atom_site_label_2
    _geom_angle_atom_site_label_3
    _geom_angle_site_symmetry_1
    _geom_angle_site_symmetry_2
    _geom_angle_site_symmetry_3
    _geom_angle
    _geom_angle_publ_flag
    C10 O3 C11 . . . 116.0(3) no
    C22 O6 C23 . . . 116.2(3) no
    C1 N1 C9 . . . 121.5(3) no
    C13 N2 C21 . . . 121.6(3) no
    N1 C1 C2 . . . 123.5(3) no
    C1 C2 C3 . . . 119.6(3) no
    C1 C2 C10 . . . 119.8(3) no
    C3 C2 C10 . . . 120.7(3) no
    O1 C3 C2 . . . 125.2(3) no
    O1 C3 C8 . . . 119.6(3) no
    C2 C3 C8 . . . 115.1(3) no
    C5 C4 C8 . . . 120.7(3) no
    C4 C5 C6 . . . 120.4(3) no
    C5 C6 C7 . . . 119.9(3) no
    Cl1 C7 C6 . . . 119.9(3) no
    Cl1 C7 C9 . . . 119.3(3) no
    C6 C7 C9 . . . 120.8(3) no
    C3 C8 C4 . . . 119.9(3) no
    C3 C8 C9 . . . 120.7(3) no
    C4 C8 C9 . . . 119.3(3) no
    N1 C9 C7 . . . 121.7(3) no
    N1 C9 C8 . . . 119.6(3) no
    C7 C9 C8 . . . 118.8(3) no
    O2 C10 O3 . . . 122.5(3) no
    O2 C10 C2 . . . 125.3(3) no
    O3 C10 C2 . . . 112.2(3) no
    O3 C11 C12 . . . 107.5(3) no
    N2 C13 C14 . . . 124.1(4) no
    C13 C14 C15 . . . 119.1(4) no
    C13 C14 C22 . . . 120.1(4) no
    C15 C14 C22 . . . 120.8(3) no
    O4 C15 C14 . . . 125.0(4) no
    O4 C15 C20 . . . 119.7(4) no
    C14 C15 C20 . . . 115.3(3) no
    C17 C16 C20 . . . 120.7(3) no
    C16 C17 C18 . . . 120.5(4) no
    C17 C18 C19 . . . 119.8(4) no
    Cl2 C19 C18 . . . 119.2(3) no
    Cl2 C19 C21 . . . 119.7(3) no
    C18 C19 C21 . . . 121.1(3) no
    C15 C20 C16 . . . 119.7(3) no
    C15 C20 C21 . . . 121.1(3) no
    C16 C20 C21 . . . 119.1(3) no
    N2 C21 C19 . . . 122.4(3) no
    N2 C21 C20 . . . 118.9(3) no
    C19 C21 C20 . . . 118.8(4) no
    O5 C22 O6 . . . 122.1(4) no
    O5 C22 C14 . . . 126.0(4) no
    O6 C22 C14 . . . 111.8(3) no
    O6 C23 C24 . . . 108.7(4) no
    C1 N1 H1A . . . 119.268 no
    C9 N1 H1A . . . 119.263 no
    C13 N2 H2 . . . 119.225 no
    C21 N2 H2 . . . 119.224 no
    N1 C1 H1 . . . 118.267 no
    C2 C1 H1 . . . 118.268 no
    C5 C4 H4 . . . 119.631 no
    C8 C4 H4 . . . 119.632 no
    C4 C5 H5 . . . 119.785 no
    C6 C5 H5 . . . 119.782 no
    C5 C6 H6 . . . 120.055 no
    C7 C6 H6 . . . 120.052 no
    O3 C11 H11A . . . 110.210 no
    O3 C11 H11B . . . 110.206 no
    C12 C11 H11A . . . 110.205 no
    C12 C11 H11B . . . 110.201 no
    H11A C11 H11B . . . 108.495 no
    C11 C12 H12A . . . 109.473 no
    C11 C12 H12B . . . 109.470 no
    C11 C12 H12C . . . 109.478 no
    H12A C12 H12B . . . 109.463 no
    H12A C12 H12C . . . 109.472 no
    H12B C12 H12C . . . 109.471 no
    N2 C13 H13 . . . 117.980 no
    C14 C13 H13 . . . 117.965 no
    C17 C16 H16 . . . 119.658 no
    C20 C16 H16 . . . 119.643 no
    C16 C17 H17 . . . 119.773 no
    C18 C17 H17 . . . 119.776 no
    C17 C18 H18 . . . 120.092 no
    C19 C18 H18 . . . 120.094 no
    O6 C23 H23A . . . 109.956 no
    O6 C23 H23B . . . 109.955 no
    C24 C23 H23A . . . 109.957 no
    C24 C23 H23B . . . 109.953 no
    H23A C23 H23B . . . 108.342 no
    C23 C24 H24A . . . 109.475 no
    C23 C24 H24B . . . 109.472 no
    C23 C24 H24C . . . 109.473 no
    H24A C24 H24B . . . 109.472 no
    H24A C24 H24C . . . 109.470 no
    H24B C24 H24C . . . 109.466 no
loop_
    _geom_torsion_atom_site_label_1
    _geom_torsion_atom_site_label_2
    _geom_torsion_atom_site_label_3
    _geom_torsion_atom_site_label_4
    _geom_torsion_site_symmetry_1
    _geom_torsion_site_symmetry_2
    _geom_torsion_site_symmetry_3
    _geom_torsion_site_symmetry_4
    _geom_torsion
    _geom_torsion_publ_flag
    C10 O3 C11 C12 . . . . -176.3(3) no
    C10 O3 C11 H11A . . . . 63.6 no
    C10 O3 C11 H11B . . . . -56.2 no
    C11 O3 C10 O2 . . . . 1.3(5) no
    C11 O3 C10 C2 . . . . -178.9(3) no
    C22 O6 C23 C24 . . . . 173.8(3) no
    C22 O6 C23 H23A . . . . -65.8 no
    C22 O6 C23 H23B . . . . 53.4 no
    C23 O6 C22 O5 . . . . -5.1(4) no
    C23 O6 C22 C14 . . . . 173.6(3) no
    C1 N1 C9 C7 . . . . 179.6(3) no
    C1 N1 C9 C8 . . . .  0.0(5) no
    C9 N1 C1 C2 . . . . 1.2(5) no
    C9 N1 C1 H1 . . . . -178.8 no
    H1A N1 C1 C2 . . . . -178.8 no
    H1A N1 C1 H1 . . . . 1.2 no
    H1A N1 C9 C7 . . . . -0.4 no
    H1A N1 C9 C8 . . . . -180.0 no
    C13 N2 C21 C19 . . . . 179.0(2) no
    C13 N2 C21 C20 . . . . -0.4(4) no
    C21 N2 C13 C14 . . . . 0.7(4) no
    C21 N2 C13 H13 . . . . -179.3 no
    H2 N2 C13 C14 . . . . -179.3 no
    H2 N2 C13 H13 . . . . 0.7 no
    H2 N2 C21 C19 . . . . -1.0 no
    H2 N2 C21 C20 . . . . 179.6 no
    N1 C1 C2 C3 . . . . 0.2(5) no
    N1 C1 C2 C10 . . . . -179.2(3) no
    H1 C1 C2 C3 . . . . -179.8 no
    H1 C1 C2 C10 . . . . 0.8 no
    C1 C2 C3 O1 . . . . 176.1(3) no
    C1 C2 C3 C8 . . . . -2.5(5) no
    C1 C2 C10 O2 . . . . 173.2(4) no
    C1 C2 C10 O3 . . . . -6.5(5) no
    C3 C2 C10 O2 . . . . -6.2(6) no
    C3 C2 C10 O3 . . . . 174.1(3) no
    C10 C2 C3 O1 . . . . -4.5(6) no
    C10 C2 C3 C8 . . . . 176.9(3) no
    O1 C3 C8 C4 . . . . 4.8(5) no
    O1 C3 C8 C9 . . . . -175.0(3) no
    C2 C3 C8 C4 . . . . -176.5(3) no
    C2 C3 C8 C9 . . . . 3.6(5) no
    C5 C4 C8 C3 . . . . -178.1(4) no
    C5 C4 C8 C9 . . . . 1.7(6) no
    C8 C4 C5 C6 . . . . -0.4(6) no
    C8 C4 C5 H5 . . . . 179.6 no
    H4 C4 C5 C6 . . . . 179.6 no
    H4 C4 C5 H5 . . . . -0.4 no
    H4 C4 C8 C3 . . . . 1.9 no
    H4 C4 C8 C9 . . . . -178.2 no
    C4 C5 C6 C7 . . . . -0.7(7) no
    C4 C5 C6 H6 . . . . 179.3 no
    H5 C5 C6 C7 . . . . 179.3 no
    H5 C5 C6 H6 . . . . -0.7 no
    C5 C6 C7 Cl1 . . . . -178.8(4) no
    C5 C6 C7 C9 . . . . 0.5(7) no
    H6 C6 C7 Cl1 . . . . 1.2 no
    H6 C6 C7 C9 . . . . -179.5 no
    Cl1 C7 C9 N1 . . . . 0.6(5) no
    Cl1 C7 C9 C8 . . . . -179.8(3) no
    C6 C7 C9 N1 . . . . -178.7(4) no
    C6 C7 C9 C8 . . . . 0.9(6) no
    C3 C8 C9 N1 . . . . -2.5(5) no
    C3 C8 C9 C7 . . . . 177.9(3) no
    C4 C8 C9 N1 . . . . 177.7(3) no
    C4 C8 C9 C7 . . . . -1.9(5) no
    O3 C11 C12 H12A . . . . 56.7 no
    O3 C11 C12 H12B . . . . -63.3 no
    O3 C11 C12 H12C . . . . 176.7 no
    H11A C11 C12 H12A . . . . 176.8 no
    H11A C11 C12 H12B . . . . 56.8 no
    H11A C11 C12 H12C . . . . -63.2 no
    H11B C11 C12 H12A . . . . -63.5 no
    H11B C11 C12 H12B . . . . 176.6 no
    H11B C11 C12 H12C . . . . 56.5 no
    N2 C13 C14 C15 . . . . -1.0(4) no
    N2 C13 C14 C22 . . . . 179.8(2) no
    H13 C13 C14 C15 . . . . 179.0 no
    H13 C13 C14 C22 . . . . -0.2 no
    C13 C14 C15 O4 . . . . -177.9(3) no
    C13 C14 C15 C20 . . . . 1.0(4) no
    C13 C14 C22 O5 . . . . -168.2(3) no
    C13 C14 C22 O6 . . . . 13.1(4) no
    C15 C14 C22 O5 . . . . 12.6(4) no
    C15 C14 C22 O6 . . . . -166.0(2) no
    C22 C14 C15 O4 . . . . 1.4(4) no
    C22 C14 C15 C20 . . . . -179.8(2) no
    O4 C15 C20 C16 . . . . -1.9(4) no
    O4 C15 C20 C21 . . . . 178.2(2) no
    C14 C15 C20 C16 . . . . 179.21(19) no
    C14 C15 C20 C21 . . . . -0.7(3) no
    C17 C16 C20 C15 . . . . 178.5(3) no
    C17 C16 C20 C21 . . . . -1.6(4) no
    C20 C16 C17 C18 . . . . 0.7(4) no
    C20 C16 C17 H17 . . . . -179.3 no
    H16 C16 C17 C18 . . . . -179.3 no
    H16 C16 C17 H17 . . . . 0.7 no
    H16 C16 C20 C15 . . . . -1.5 no
    H16 C16 C20 C21 . . . . 178.4 no
    C16 C17 C18 C19 . . . . 0.8(5) no
    C16 C17 C18 H18 . . . . -179.2 no
    H17 C17 C18 C19 . . . . -179.2 no
    H17 C17 C18 H18 . . . . 0.8 no
    C17 C18 C19 Cl2 . . . . 178.0(3) no
    C17 C18 C19 C21 . . . . -1.3(5) no
    H18 C18 C19 Cl2 . . . . -2.0 no
    H18 C18 C19 C21 . . . . 178.7 no
    Cl2 C19 C21 N2 . . . . 1.6(4) no
    Cl2 C19 C21 C20 . . . . -179.00(16) no
    C18 C19 C21 N2 . . . . -179.0(3) no
    C18 C19 C21 C20 . . . . 0.4(4) no
    C15 C20 C21 N2 . . . . 0.4(4) no
    C15 C20 C21 C19 . . . . -178.99(19) no
    C16 C20 C21 N2 . . . . -179.5(2) no
    C16 C20 C21 C19 . . . . 1.1(4) no
    O6 C23 C24 H24A . . . . 56.6 no
    O6 C23 C24 H24B . . . . -63.4 no
    O6 C23 C24 H24C . . . . 176.6 no
    H23A C23 C24 H24A . . . . -63.8 no
    H23A C23 C24 H24B . . . . 176.2 no
    H23A C23 C24 H24C . . . . 56.2 no
    H23B C23 C24 H24A . . . . 177.0 no
    H23B C23 C24 H24B . . . . 57.0 no
    H23B C23 C24 H24C . . . . -63.0 no
loop_
    _geom_hbond_atom_site_label_D
    _geom_hbond_atom_site_label_H
    _geom_hbond_atom_site_label_A
    _geom_hbond_site_symmetry_D
    _geom_hbond_site_symmetry_H
    _geom_hbond_site_symmetry_A
    _geom_hbond_distance_DH
    _geom_hbond_distance_HA
    _geom_hbond_distance_DA
    _geom_hbond_angle_DHA
    _geom_hbond_publ_flag
    N1 H1A O4 . . 1_455 0.86 1.981 2.748(4) 148 yes
    N1 H1A O5 . . 1_455 0.86 2.506 3.035(4) 121 yes
    N2 H2 O1 . . 1_565 0.86 2.035 2.777(4) 144 yes
    N2 H2 O2 . . 1_565 0.86 2.483 3.064(4) 126 yes
_iucr_refine_instructions_details
;
TITL Ethyl 8-chloro-4-oxo-1,4-dihydroquinoline-3-carboxylate
CELL  1.54178 9.32750 11.04340 12.34950 73.298 70.567 77.218
ZERR  4 0.00420 0.00200 0.00340 0.017 0.026 0.022
LATT 1
SFAC C H N O CL
UNIT 48 40 4 12 4
SHEL 99999.000000 0.000000
L.S. 20
FMAP 2
PLAN -25
WPDB -2
HTAB
BOND $H
CONF
LIST 4
TEMP 25.0
ACTA
SIZE 0.250 0.150 0.150
WGHT    0.103900    0.652200
FVAR       1.66527
CL1   5    0.084075    0.658408    0.983643    11.00000    0.05468    0.09190 =
         0.06933   -0.01570    0.00023    0.03006
CL2   5    0.583123    1.165558    0.624490    11.00000    0.05927    0.08136 =
         0.11791   -0.04314   -0.04493    0.03568
O1    4    0.684785    0.277716    0.829201    11.00000    0.07868    0.04853 =
         0.05625   -0.01772   -0.02328    0.03362
O2    4    0.837830    0.377196    0.594387    11.00000    0.05358    0.06704 =
         0.06645   -0.01567   -0.01032    0.02762
O3    4    0.702665    0.542516    0.501914    11.00000    0.05006    0.05435 =
         0.04704   -0.01326   -0.00638    0.01395
O4    4    1.170602    0.769783    0.681749    11.00000    0.07120    0.04922 =
         0.07190   -0.02779   -0.03491    0.03181
O5    4    1.335517    0.871978    0.779230    11.00000    0.05854    0.07364 =
         0.12083   -0.04726   -0.04191    0.02655
O6    4    1.196199    1.027889    0.864987    11.00000    0.06976    0.07788 =
         0.09755   -0.04646   -0.04776    0.02526
N1    3    0.363253    0.589395    0.792522    11.00000    0.04193    0.03991 =
         0.04693   -0.01084   -0.01359    0.01652
AFIX  43
H1A   2    0.293607    0.653935    0.783655    11.00000   -1.20000
AFIX   0
N2    3    0.863548    1.091334    0.711639    11.00000    0.04721    0.03902 =
         0.05787   -0.01778   -0.01758    0.01687
AFIX  43
H2    2    0.798873    1.159473    0.718696    11.00000   -1.20000
AFIX   0
C1    1    0.481849    0.570096    0.699615    11.00000    0.04343    0.03783 =
         0.04452   -0.01006   -0.01316    0.00766
AFIX  43
H1    2    0.486856    0.628459    0.627591    11.00000   -1.20000
AFIX   0
C2    1    0.597211    0.468414    0.704649    11.00000    0.04265    0.03767 =
         0.04863   -0.01651   -0.01566    0.00861
C3    1    0.592395    0.375739    0.815495    11.00000    0.04994    0.03514 =
         0.04889   -0.01549   -0.02015    0.01069
C4    1    0.450971    0.323852    1.030287    11.00000    0.06395    0.04030 =
         0.05408   -0.00822   -0.02186    0.00239
AFIX  43
H4    2    0.527230    0.255193    1.041056    11.00000   -1.20000
AFIX   0
C5    1    0.329282    0.345991    1.124591    11.00000    0.07032    0.05677 =
         0.04766   -0.00364   -0.01598   -0.00974
AFIX  43
H5    2    0.323044    0.292057    1.198844    11.00000   -1.20000
AFIX   0
C6    1    0.215072    0.448280    1.110346    11.00000    0.05527    0.07303 =
         0.04996   -0.01349   -0.00336   -0.00620
AFIX  43
H6    2    0.131893    0.462320    1.174699    11.00000   -1.20000
AFIX   0
C7    1    0.224902    0.528918    1.001018    11.00000    0.04104    0.05632 =
         0.05406   -0.01533   -0.00954    0.00604
C8    1    0.462232    0.403685    0.917137    11.00000    0.04785    0.03543 =
         0.04727   -0.01283   -0.01663    0.00178
C9    1    0.349805    0.508433    0.902180    11.00000    0.04334    0.03903 =
         0.04595   -0.01396   -0.01400    0.00243
C10   1    0.724947    0.455501    0.597832    11.00000    0.04228    0.04084 =
         0.05079   -0.01512   -0.01430    0.00660
C11   1    0.822523    0.535322    0.391257    11.00000    0.05101    0.07026 =
         0.05131   -0.02092   -0.00310    0.01070
AFIX  23
H11A  2    0.829008    0.455112    0.371299    11.00000   -1.20000
H11B  2    0.921198    0.540566    0.398606    11.00000   -1.20000
AFIX   0
C12   1    0.782005    0.643044    0.299110    11.00000    0.07061    0.06496 =
         0.05683   -0.01611   -0.00836    0.00496
AFIX 137
H12A  2    0.770344    0.721611    0.321860    11.00000   -1.20000
H12B  2    0.687288    0.634100    0.289306    11.00000   -1.20000
H12C  2    0.861930    0.643749    0.226003    11.00000   -1.20000
AFIX   0
C13   1    0.982504    1.069216    0.753863    11.00000    0.04844    0.04123 =
         0.05468   -0.01738   -0.01605    0.00925
AFIX  43
H13   2    0.991559    1.128359    0.790909    11.00000   -1.20000
AFIX   0
C14   1    1.093645    0.964022    0.746300    11.00000    0.04680    0.04048 =
         0.04916   -0.01291   -0.01469    0.00892
C15   1    1.080938    0.869232    0.690672    11.00000    0.04939    0.03676 =
         0.04408   -0.01042   -0.01278    0.01401
C16   1    0.925782    0.811641    0.587804    11.00000    0.06245    0.04238 =
         0.04637   -0.01486   -0.01385    0.00671
AFIX  43
H16   2    0.997276    0.739248    0.577882    11.00000   -1.20000
AFIX   0
C17   1    0.801660    0.833948    0.547280    11.00000    0.06973    0.05936 =
         0.05945   -0.02027   -0.02239   -0.00267
AFIX  43
H17   2    0.788208    0.776345    0.510567    11.00000   -1.20000
AFIX   0
C18   1    0.694121    0.942637    0.560292    11.00000    0.05778    0.07623 =
         0.06930   -0.02032   -0.02994    0.00387
AFIX  43
H18   2    0.608552    0.956912    0.533245    11.00000   -1.20000
AFIX   0
C19   1    0.714858    1.028421    0.613068    11.00000    0.04854    0.05420 =
         0.05859   -0.01620   -0.01729    0.01242
C20   1    0.947561    0.897060    0.644819    11.00000    0.04734    0.03724 =
         0.03918   -0.00848   -0.00816    0.00682
C21   1    0.840970    1.007625    0.656604    11.00000    0.04244    0.03895 =
         0.04360   -0.01059   -0.01022    0.00860
C22   1    1.221549    0.947934    0.795370    11.00000    0.05054    0.04730 =
         0.06137   -0.01552   -0.01885    0.00931
C23   1    1.308372    1.010352    0.928208    11.00000    0.07708    0.09057 =
         0.11546   -0.04372   -0.05423    0.02027
AFIX  23
H23A  2    1.305361    0.928668    0.985003    11.00000   -1.20000
H23B  2    1.410707    1.011367    0.873281    11.00000   -1.20000
AFIX   0
C24   1    1.272902    1.111794    0.987877    11.00000    0.10235    0.10091 =
         0.10801   -0.03379   -0.05327   -0.00898
AFIX 137
H24A  2    1.169585    1.112971    1.038977    11.00000   -1.20000
H24B  2    1.282758    1.191843    0.930786    11.00000   -1.20000
H24C  2    1.342612    1.098490    1.033821    11.00000   -1.20000
HKLF 4
REM  Ethyl 8-chloro-4-oxo-1,4-dihydroquinoline-3-carboxylate
REM R1 =  0.0656 for   3328 Fo > 4sig(Fo)  and  0.0780 for all   4147 data
REM    309 parameters refined using      0 restraints
END
WGHT      0.1047      0.6568
REM Highest difference peak  0.490,  deepest hole -0.414,  1-sigma level  0.091
Q1    1   1.2850  1.0151  1.0257  11.00000  0.05    0.49
Q2    1   1.2537  1.0862  0.7957  11.00000  0.05    0.45
Q3    1   1.3518  1.0822  0.8682  11.00000  0.05    0.44
Q4    1   0.6433  1.1493  0.6853  11.00000  0.05    0.40
Q5    1   0.1713  0.6669  1.0242  11.00000  0.05    0.38
Q6    1   0.5222  1.1766  0.5617  11.00000  0.05    0.38
Q7    1   0.0117  0.6596  0.9266  11.00000  0.05    0.31
Q8    1   0.7837  0.5498  0.5399  11.00000  0.05    0.28
Q9    1   1.4197  0.8588  0.8309  11.00000  0.05    0.28
Q10   1   0.8816  0.6451  0.3265  11.00000  0.05    0.27
Q11   1   1.1696  0.9811  0.7428  11.00000  0.05    0.24
Q12   1   0.7534  0.3431  0.5782  11.00000  0.05    0.24
Q13   1   0.7581  0.5392  0.3226  11.00000  0.05    0.23
Q14   1   0.1768  0.4581  1.0603  11.00000  0.05    0.23
Q15   1   0.9107  0.3748  0.6634  11.00000  0.05    0.22
Q16   1   1.0191  0.9005  0.6460  11.00000  0.05    0.21
Q17   1   1.3627  0.9842  0.7162  11.00000  0.05    0.21
Q18   1   0.9349  0.7547  0.2978  11.00000  0.05    0.21
Q19   1   0.6028  0.5375  0.4601  11.00000  0.05    0.21
Q20   1   0.9120  0.5604  0.4277  11.00000  0.05    0.20
Q21   1   1.2413  0.9318  1.0440  11.00000  0.05    0.20
Q22   1   0.0696  0.6370  0.8019  11.00000  0.05    0.19
Q23   1   0.9451  0.5311  0.4983  11.00000  0.05    0.19
Q24   1   0.5501  0.5024  0.4630  11.00000  0.05    0.19
Q25   1   0.5753  0.3578  1.0612  11.00000  0.05    0.19
;
