# Supplementary material for: Crystal structure of ethyl 8-chloro-4-oxo-1,4-di­hydro­quinoline-3-carboxyl­ate
Source: Acta Crystallogr E Crystallogr Commun. 2015 Jul 15;71(Pt 8):o566. doi: 10.1107/S2056989015013171 (PMC4571399; doi:10.1107/S2056989015013171)
Supplement: Supplementary file 2 [file e-71-0o566-Isup2.hkl]

# 
# h,k,l, Fc-squared, Fo-squared, sigma(Fo-squared) and status flag 
# 
data_I
_shelx_title ' Ethyl 8-chloro-4-oxo-1,4-dihydroquinoline-3-carboxylate' 
_shelx_refln_list_code          4 
_shelx_F_calc_maximum      175.23 
_exptl_crystal_F_000       520.00 
_reflns_d_resolution_high  0.8314 
 
loop_ 
 _symmetry_equiv_pos_as_xyz 
 'x, y, z' 
 '-x, -y, -z' 
 
_cell_length_a     9.3275 
_cell_length_b    11.0434 
_cell_length_c    12.3495 
_cell_angle_alpha  73.298 
_cell_angle_beta   70.567 
_cell_angle_gamma  77.218 
 
_shelx_F_squared_multiplier     1.000 
 
loop_ 
 _refln_index_h 
 _refln_index_k 
 _refln_index_l 
 _refln_F_squared_calc 
 _refln_F_squared_meas 
 _refln_F_squared_sigma 
 _refln_observed_status 
   1   0   0        0.93        3.19      0.31 o 
   2   0   0     4318.97     4491.50    112.35 o 
   3   0   0        6.21        5.34      0.68 o 
   4   0   0      432.09      498.38     10.99 o 
   5   0   0       17.57       20.31      1.27 o 
   6   0   0       18.33       23.92      1.43 o 
   7   0   0        8.42        9.26      1.01 o 
   8   0   0      267.91      270.85      9.73 o 
   9   0   0        1.28        1.74      2.09 o 
  10   0   0       27.40       23.31      1.30 o 
 -10   1   0        0.82        1.18      1.03 o 
  -9   1   0       64.01       67.26      2.83 o 
  -8   1   0       65.09       58.90      3.19 o 
  -7   1   0      356.59      337.45     18.40 o 
  -6   1   0        6.59        6.04      0.92 o 
  -5   1   0      175.18      168.47     10.01 o 
  -4   1   0        0.69        1.92      0.81 o 
  -3   1   0     1699.19     1660.84     25.11 o 
  -2   1   0        0.37        0.81      0.67 o 
  -1   1   0      217.97      164.23      3.82 o 
   0   1   0        6.91        5.47      0.54 o 
   1   1   0     8946.83     7851.06    254.30 o 
   2   1   0       18.17       14.57      1.48 o 
   3   1   0     3750.17     3778.13    141.64 o 
   4   1   0        0.03        0.49      1.36 o 
   5   1   0       72.12       79.87      3.51 o 
   6   1   0        3.51        3.16      1.03 o 
   7   1   0        1.99       -0.12      1.43 o 
   8   1   0        0.06       -0.64      1.98 o 
   9   1   0       18.82       19.08      1.58 o 
  10   1   0        0.00        1.66      1.43 o 
 -10   2   0       81.80       95.35      2.52 o 
  -9   2   0        8.40       10.72      1.32 o 
  -8   2   0        5.00        2.48      2.04 o 
  -7   2   0       11.92       12.15      1.51 o 
  -6   2   0      345.55      319.17      9.28 o 
  -5   2   0        0.08       -0.83      1.13 o 
  -4   2   0     1405.35     1513.09     11.67 o 
  -3   2   0       19.55       32.10      1.18 o 
  -2   2   0      392.99      451.72      5.46 o 
  -1   2   0       12.34       14.49      1.01 o 
   0   2   0     6996.65     8084.08    152.09 o 
   1   2   0        0.19        0.76      0.98 o 
   2   2   0     5459.15     5166.70    115.74 o 
   3   2   0        2.25        2.32      0.76 o 
   4   2   0       52.80       44.60      1.36 o 
   5   2   0        0.04        1.67      0.88 o 
   6   2   0        0.57        0.72      1.22 o 
   7   2   0       25.33       26.33      1.65 o 
   8   2   0       14.07       13.94      1.54 o 
   9   2   0        0.25        2.55      1.78 o 
  10   2   0       68.67       75.03      2.68 o 
  -9   3   0       14.38       14.86      1.35 o 
  -8   3   0        0.49        0.78      1.68 o 
  -7   3   0       37.05       31.09      2.62 o 
  -6   3   0        5.18        5.71      2.45 o 
  -5   3   0      448.65      457.00     14.85 o 
  -4   3   0        0.06       -0.42      1.02 o 
  -3   3   0     1527.86     1949.06     17.68 o 
  -2   3   0       33.66       43.66      2.38 o 
  -1   3   0      575.99      766.58     28.44 o 
   0   3   0       16.06       25.65      1.01 o 
   1   3   0      719.29      540.04    302.12 o 
   2   3   0        7.04        4.41      1.51 o 
   3   3   0      438.68      451.03      3.60 o 
   4   3   0        0.10       -0.05      1.06 o 
   5   3   0      433.28      448.41     10.18 o 
   6   3   0       66.41       63.43      1.93 o 
   7   3   0      137.28      119.38      2.54 o 
   8   3   0        3.86        7.62      1.35 o 
   9   3   0       27.11       22.90      2.22 o 
  10   3   0        0.02        3.76      1.12 o 
  -9   4   0        0.04        1.32      1.37 o 
  -8   4   0      108.07       92.40      3.05 o 
  -7   4   0       18.50       22.41      2.18 o 
  -6   4   0      409.83      376.53     18.51 o 
  -5   4   0        2.03        0.20      1.21 o 
  -4   4   0      174.85      179.41      2.52 o 
  -3   4   0       20.04       27.30      1.32 o 
  -2   4   0     8636.52    10742.72    135.20 o 
  -1   4   0        1.82       -0.83      0.98 o 
   0   4   0      582.50      648.30     20.27 o 
   1   4   0        4.43        3.54      0.67 o 
   2   4   0      171.07      121.38      1.68 o 
   3   4   0       42.87       38.81      3.37 o 
   4   4   0      881.52      857.04     21.52 o 
   5   4   0       17.99       15.30      0.97 o 
   6   4   0       44.22       49.25      1.85 o 
   7   4   0       12.66       11.19      1.62 o 
   8   4   0        9.50        9.68      1.49 o 
   9   4   0       11.12       17.41      1.44 o 
  10   4   0        0.22        1.53      1.41 o 
  -9   5   0      388.07      424.51      4.59 o 
  -8   5   0        0.01       -0.38      1.61 o 
  -7   5   0        0.17        1.92      1.21 o 
  -6   5   0        1.17        2.10      1.77 o 
  -5   5   0      298.91      325.16      5.88 o 
  -4   5   0        1.06        1.70      1.17 o 
  -3   5   0        3.65       10.95      0.87 o 
  -2   5   0        1.89        2.58      1.80 o 
  -1   5   0      145.26      182.08      5.40 o 
   0   5   0       22.81       20.53      2.01 o 
   1   5   0      113.80      124.24      5.73 o 
   2   5   0        2.91        1.58      0.82 o 
   3   5   0     1765.10     1584.66     21.21 o 
   4   5   0       37.57       33.02      1.49 o 
   5   5   0       81.10       73.82      1.96 o 
   6   5   0        3.08        5.62      0.92 o 
   7   5   0        5.17        4.90      1.48 o 
   8   5   0        6.35        8.89      1.47 o 
   9   5   0       12.97       14.88      1.45 o 
  10   5   0        2.32        2.90      0.97 o 
  -8   6   0      311.78      311.96      4.50 o 
  -7   6   0        0.76        2.08      1.66 o 
  -6   6   0      522.17      497.54      6.81 o 
  -5   6   0       10.14        5.51      1.40 o 
  -4   6   0       22.44       13.03      1.02 o 
  -3   6   0        9.83       12.79      0.95 o 
  -2   6   0      353.07      472.67     10.45 o 
  -1   6   0       15.70       15.84      0.89 o 
   0   6   0      426.07      455.20     17.90 o 
   1   6   0        0.02        0.56      1.02 o 
   2   6   0      196.30      192.94     59.35 o 
   3   6   0        0.54        0.45      1.11 o 
   4   6   0      263.94      261.86      3.14 o 
   5   6   0        8.27        7.93      0.97 o 
   6   6   0       66.78       68.39      2.61 o 
   7   6   0        3.13        4.75      1.32 o 
   8   6   0        2.96        3.57      1.40 o 
   9   6   0        0.06       -0.91      1.54 o 
  -7   7   0      318.74      324.23      4.77 o 
  -6   7   0        7.02        5.10      1.28 o 
  -5   7   0      564.16      528.00      6.91 o 
  -4   7   0        1.34       -1.59      1.98 o 
  -3   7   0       33.43       34.18      1.69 o 
  -2   7   0       12.83       15.10      1.00 o 
  -1   7   0      148.89      180.66     10.20 o 
   0   7   0        0.34       -0.64      1.19 o 
   1   7   0      673.71      780.00     37.82 o 
   2   7   0       30.44       28.16     11.85 o 
   3   7   0       25.44       19.93      1.39 o 
   4   7   0       42.77       44.63      2.81 o 
   5   7   0       96.66       99.65      2.43 o 
   6   7   0        0.65        3.10      1.36 o 
   7   7   0       24.74       21.25      1.75 o 
   8   7   0        0.08       -1.85      1.85 o 
   9   7   0        1.50        1.63      1.46 o 
  -7   8   0       11.16        9.40      0.98 o 
  -6   8   0       83.07       71.69      2.72 o 
  -5   8   0        0.66        1.28      1.87 o 
  -4   8   0      202.87      154.94      4.04 o 
  -3   8   0        1.05        0.56      1.81 o 
  -2   8   0      121.20      142.77      2.75 o 
  -1   8   0        4.59        7.09      1.73 o 
   0   8   0        0.16        0.00      1.30 o 
   1   8   0       62.88       70.06      2.00 o 
   2   8   0      282.21      260.36     93.76 o 
   3   8   0        0.62       -0.13      1.21 o 
   4   8   0        9.47       11.99      1.55 o 
   5   8   0        1.05        2.66      1.38 o 
   6   8   0        7.32        9.00      1.45 o 
   7   8   0        2.82        2.00      1.92 o 
   8   8   0        0.03        0.06      1.60 o 
   9   8   0        4.45        4.27      0.95 o 
  -6   9   0       12.72        9.11      1.05 o 
  -5   9   0      371.19      334.98      5.01 o 
  -4   9   0        2.17        1.05      1.73 o 
  -3   9   0      250.01      260.24      4.96 o 
  -2   9   0       18.69       18.33      1.63 o 
  -1   9   0       25.31       28.66      2.49 o 
   0   9   0        7.67       14.05      1.42 o 
   1   9   0      189.27      225.41      4.78 o 
   2   9   0        0.96        5.64      1.43 o 
   3   9   0       19.94       25.58      1.76 o 
   4   9   0       12.56       17.40      1.61 o 
   5   9   0        0.15        2.63      1.88 o 
   6   9   0        0.47        0.98      1.78 o 
   7   9   0        3.22        4.98      1.25 o 
   8   9   0        1.25       -1.16      1.55 o 
  -5  10   0        5.30        4.01      0.89 o 
  -4  10   0      182.96      152.20      3.52 o 
  -3  10   0        6.48        3.83      1.28 o 
  -2  10   0       39.16       46.60      2.65 o 
  -1  10   0        0.45        2.77      1.87 o 
   0  10   0       54.98       56.91      2.85 o 
   1  10   0        2.99        5.21      1.52 o 
   2  10   0      217.66      224.64      4.83 o 
   3  10   0        2.92       -1.68      2.00 o 
   4  10   0        2.27        2.28      1.38 o 
   5  10   0        4.29        7.28      1.38 o 
   6  10   0        3.13        6.86      1.28 o 
   7  10   0        0.70        0.76      1.51 o 
  -3  11   0       35.90       32.94      1.96 o 
  -2  11   0        1.05        2.12      1.13 o 
  -1  11   0        0.09        2.18      1.14 o 
   0  11   0       16.91       21.18      1.49 o 
   1  11   0       41.66       37.55      2.55 o 
   2  11   0       46.33       61.43      2.82 o 
   3  11   0        5.78        2.81      1.44 o 
   4  11   0        0.16        2.03      1.68 o 
   5  11   0        3.42        4.35      1.19 o 
   6  11   0        0.26        0.61      1.46 o 
  -2  12   0       57.86       58.24      1.99 o 
  -1  12   0        0.49        1.90      0.94 o 
   0  12   0        0.14       -0.32      1.45 o 
   1  12   0       22.29       28.68      1.93 o 
   2  12   0       12.65       15.92      1.29 o 
   3  12   0        1.86        0.16      1.60 o 
   4  12   0        8.25        6.30      1.81 o 
  -3 -12   1       48.81       57.76      2.93 o 
  -2 -12   1      144.44      153.56      3.28 o 
  -1 -12   1        3.26        4.56      1.05 o 
   0 -12   1        5.94        9.02      1.01 o 
   1 -12   1        0.13        1.84      1.26 o 
  -5 -11   1        0.04        0.65      1.51 o 
  -4 -11   1        0.18       -1.67      1.67 o 
  -3 -11   1       87.38      124.17      3.38 o 
  -2 -11   1        0.43       -0.40      1.87 o 
  -1 -11   1      223.40      201.76      4.28 o 
   0 -11   1       97.18      105.90      3.22 o 
   1 -11   1       18.15       14.42      1.36 o 
   3 -11   1        6.68        6.60      1.05 o 
  -7 -10   1        0.00       -0.86      1.32 o 
  -6 -10   1        0.62        0.22      1.62 o 
  -5 -10   1        0.21        0.94      1.75 o 
  -4 -10   1        0.49       -0.73      1.90 o 
  -3 -10   1       29.44       46.55      2.69 o 
  -2 -10   1      130.70      143.51      3.91 o 
  -1 -10   1      210.61      270.13      5.10 o 
   0 -10   1      345.76      419.93      6.26 o 
   1 -10   1       55.85       54.11      2.76 o 
   2 -10   1      147.16      158.83      3.95 o 
   3 -10   1        3.11        6.88      1.19 o 
   4 -10   1       10.87       10.24      1.15 o 
   5 -10   1       17.88       13.57      1.04 o 
  -7  -9   1        0.13       -1.38      1.66 o 
  -6  -9   1        1.07        1.26      1.78 o 
  -5  -9   1        3.35        7.78      1.44 o 
  -4  -9   1       15.25        8.81      1.49 o 
  -3  -9   1        7.78        5.40      1.47 o 
  -2  -9   1       22.04       16.79      1.64 o 
  -1  -9   1       39.81       36.51      2.68 o 
   0  -9   1        0.31        0.57      2.06 o 
   1  -9   1      131.85      157.58      4.10 o 
   2  -9   1       11.18       10.43      1.50 o 
   3  -9   1        1.83        1.73      1.97 o 
   4  -9   1       37.00       35.70      2.35 o 
   5  -9   1       42.01       30.28      2.23 o 
   6  -9   1       51.03       47.77      1.93 o 
  -8  -8   1       21.09       16.33      1.33 o 
  -7  -8   1        1.79        4.14      1.25 o 
  -6  -8   1        6.50       12.03      1.42 o 
  -5  -8   1       51.78       53.75      2.98 o 
  -4  -8   1       72.01       59.68      2.91 o 
  -3  -8   1        0.63        3.01      0.87 o 
  -2  -8   1       20.89       37.38      6.65 o 
  -1  -8   1      131.01      144.55      5.55 o 
   0  -8   1       13.35       19.21      1.10 o 
   1  -8   1       55.23       56.82      2.02 o 
   2  -8   1        2.83        2.43      1.78 o 
   3  -8   1      396.76      377.42      5.90 o 
   4  -8   1       27.10       24.63      2.37 o 
   5  -8   1       28.60       25.19      2.21 o 
   6  -8   1        4.43        3.33      1.16 o 
   7  -8   1       25.37       16.62      1.49 o 
  -9  -7   1        2.26        3.03      0.92 o 
  -8  -7   1        3.99        5.57      1.24 o 
  -7  -7   1        0.02        0.83      1.83 o 
  -6  -7   1       10.62       16.28      1.59 o 
  -5  -7   1       20.76       17.55      1.63 o 
  -4  -7   1        2.31        4.13      1.25 o 
  -3  -7   1      358.44      334.20      3.62 o 
  -2  -7   1      158.02      145.45     24.68 o 
  -1  -7   1      194.23      208.55      2.88 o 
   0  -7   1      175.44      173.03      2.65 o 
   1  -7   1       20.37       21.67      1.22 o 
   2  -7   1      654.69      688.02      6.70 o 
   3  -7   1       32.54       27.48      3.03 o 
   4  -7   1       38.40       39.04      2.39 o 
   5  -7   1       26.33       19.87      1.66 o 
   6  -7   1      173.19      150.41      3.85 o 
   7  -7   1        2.82        3.16      1.07 o 
  -9  -6   1        0.08       -0.15      1.47 o 
  -8  -6   1        0.29        2.29      1.29 o 
  -7  -6   1       42.13       42.12      2.60 o 
  -6  -6   1        2.62        1.92      1.99 o 
  -5  -6   1       18.94       15.43      1.15 o 
  -4  -6   1      196.64      183.88      2.83 o 
  -3  -6   1      329.13      362.21      9.57 o 
  -2  -6   1      211.78      235.26     51.26 o 
  -1  -6   1       30.22       35.35      1.41 o 
   0  -6   1        3.49        7.50      0.82 o 
   1  -6   1      368.21      383.34      7.75 o 
   2  -6   1      104.29       98.21      2.06 o 
   3  -6   1      217.42      222.77      9.68 o 
   4  -6   1       67.24       61.05      1.91 o 
   5  -6   1      857.07      748.13      8.00 o 
   6  -6   1        7.23        7.76      1.36 o 
   7  -6   1       17.10       16.59      1.37 o 
   8  -6   1        0.17        1.86      1.00 o 
  -9  -5   1        0.78        2.16      1.11 o 
  -8  -5   1       20.79       15.95      1.54 o 
  -7  -5   1        0.18        0.09      1.92 o 
  -6  -5   1       39.25       45.26      1.90 o 
  -5  -5   1        3.64        2.70      0.94 o 
  -4  -5   1        3.12        4.23      1.60 o 
  -3  -5   1      352.02      383.64      7.08 o 
  -2  -5   1      276.51      258.62      2.63 o 
  -1  -5   1      110.36      115.52      2.10 o 
   0  -5   1      319.73      355.61      2.93 o 
   1  -5   1       42.13       43.08      1.95 o 
   2  -5   1     1548.04     1849.88     28.85 o 
   3  -5   1      190.41      192.97      7.07 o 
   4  -5   1      235.36      240.99      5.73 o 
   5  -5   1      237.55      212.64      7.86 o 
   6  -5   1        3.51        1.93      1.88 o 
   7  -5   1        0.29       -0.86      1.81 o 
   8  -5   1       67.14       56.16      2.61 o 
   9  -5   1       19.37       23.31      1.60 o 
 -10  -4   1        4.72        4.03      0.94 o 
  -9  -4   1        2.11        2.73      1.19 o 
  -8  -4   1       27.91       29.70      2.47 o 
  -7  -4   1       39.53       30.05      2.48 o 
  -6  -4   1      130.34      114.85      2.48 o 
  -5  -4   1      417.02      405.61      3.92 o 
  -4  -4   1      118.70      108.94      2.02 o 
  -3  -4   1       22.79       24.95      1.32 o 
  -2  -4   1      239.90      259.51      7.49 o 
  -1  -4   1      372.99      377.65      4.39 o 
   0  -4   1      226.77      220.58      2.10 o 
   1  -4   1      185.01      203.55      4.60 o 
   2  -4   1      603.96      718.83      7.86 o 
   3  -4   1      222.36      211.32      7.08 o 
   4  -4   1      793.32      749.20     17.43 o 
   5  -4   1       98.24      102.78      2.25 o 
   6  -4   1      103.13       78.06      5.23 o 
   7  -4   1      166.27      127.43      3.70 o 
   8  -4   1        3.71        1.10      1.88 o 
   9  -4   1       39.53       41.64      2.16 o 
 -10  -3   1        6.91        8.05      0.99 o 
  -9  -3   1        6.31        8.52      1.29 o 
  -8  -3   1       58.71       66.02      3.03 o 
  -7  -3   1       33.24       36.15      2.51 o 
  -6  -3   1      226.39      222.03      3.09 o 
  -5  -3   1     1445.10     1458.97      8.42 o 
  -4  -3   1      216.82      245.86      2.64 o 
  -3  -3   1      352.17      327.38      2.69 o 
  -2  -3   1      100.18      116.21      3.26 o 
  -1  -3   1      744.71      638.78     24.44 o 
   0  -3   1     4243.28     4041.32     40.78 o 
   1  -3   1       86.16       99.55      1.46 o 
   2  -3   1     1089.14     1201.80     12.62 o 
   3  -3   1     1277.63     1530.32     12.87 o 
   4  -3   1     1464.14     1442.43     12.14 o 
   5  -3   1        0.55        3.01      0.97 o 
   6  -3   1      512.07      472.33      5.48 o 
   7  -3   1      927.54      811.88      8.44 o 
   8  -3   1      157.97      164.98      4.07 o 
   9  -3   1        0.63        1.67      1.54 o 
 -10  -2   1        0.60       -0.73      1.40 o 
  -9  -2   1      122.97      129.83      3.61 o 
  -8  -2   1       27.09       28.66      2.31 o 
  -7  -2   1       16.83       17.67      1.60 o 
  -6  -2   1       66.88       71.96      3.07 o 
  -5  -2   1      220.56      232.22      4.95 o 
  -4  -2   1      240.92      260.26      7.48 o 
  -3  -2   1     1335.88     1406.25     15.43 o 
  -2  -2   1        4.21        1.37      0.94 o 
  -1  -2   1        8.09        5.03      1.77 o 
   0  -2   1      131.37      113.58      3.87 o 
   1  -2   1     2375.33     2336.94     26.23 o 
   2  -2   1     2079.48     2110.36     35.49 o 
   3  -2   1      129.04      135.55      2.51 o 
   4  -2   1      278.81      335.69      2.86 o 
   5  -2   1     1007.61      874.63     13.05 o 
   6  -2   1        3.91        1.93      0.85 o 
   7  -2   1      980.45      870.88      8.61 o 
   8  -2   1      206.52      204.75      4.59 o 
   9  -2   1       75.49       72.82      2.88 o 
  10  -2   1        0.14       -1.05      1.10 o 
 -10  -1   1       14.17       15.36      1.09 o 
  -9  -1   1        4.08        4.63      1.31 o 
  -8  -1   1        7.63        5.78      1.43 o 
  -7  -1   1        0.77       -0.07      1.38 o 
  -6  -1   1      460.40      397.24     14.23 o 
  -5  -1   1      137.41      139.30      2.21 o 
  -4  -1   1     1661.48     1727.70     13.92 o 
  -3  -1   1      380.79      364.10      3.82 o 
  -2  -1   1        4.77       15.42      0.94 o 
  -1  -1   1      225.07      195.32     33.58 o 
   0  -1   1     1506.78     1312.66     31.99 o 
   1  -1   1      854.24      784.40     24.13 o 
   2  -1   1     4943.60     4507.48    126.72 o 
   3  -1   1      231.49      186.76      1.84 o 
   4  -1   1      536.74      547.10      6.06 o 
   5  -1   1      335.41      312.69      4.43 o 
   6  -1   1      403.74      369.77      3.79 o 
   7  -1   1      108.73      100.35      4.54 o 
   8  -1   1       42.62       35.78      2.64 o 
   9  -1   1       73.53       67.96      3.01 o 
  10  -1   1       11.50       12.39      1.20 o 
 -10   0   1       14.11       15.30      0.87 o 
  -9   0   1       72.70       67.69      2.41 o 
  -8   0   1      539.46      535.87     14.76 o 
  -7   0   1      582.89      565.58     16.57 o 
  -6   0   1      218.09      223.42      3.01 o 
  -5   0   1       21.01       14.09      0.85 o 
  -4   0   1        1.83        2.74      1.07 o 
  -3   0   1     1121.68     1114.68      9.78 o 
  -2   0   1      229.65      232.70      2.77 o 
  -1   0   1      264.11      331.57      2.00 o 
   0   0   1        0.26        5.36      0.35 o 
   1   0   1      269.22      206.10     10.69 o 
   2   0   1     1162.97     1071.96     39.38 o 
   3   0   1       52.36       37.79      1.14 o 
   4   0   1       55.94       67.39      1.75 o 
   5   0   1      513.42      457.43      3.47 o 
   6   0   1       24.49       28.24      1.54 o 
   7   0   1      332.77      318.82      3.68 o 
   8   0   1      442.69      460.62      4.61 o 
   9   0   1      268.68      254.47      7.44 o 
  10   0   1       62.53       62.29      4.99 o 
 -10   1   1       21.44       25.13      1.64 o 
  -9   1   1       43.19       40.66      2.43 o 
  -8   1   1      244.41      254.61      4.98 o 
  -7   1   1     1093.40     1062.52      9.55 o 
  -6   1   1        8.78        8.43      0.93 o 
  -5   1   1       64.33       73.66      1.79 o 
  -4   1   1      545.69      608.85     12.22 o 
  -3   1   1       32.40       36.10      1.78 o 
  -2   1   1     4099.05     4316.21     19.35 o 
  -1   1   1     1105.81     1382.11     28.43 o 
   0   1   1     1256.94     1430.32      6.87 o 
   1   1   1      206.15      139.70      3.87 o 
   2   1   1       46.03       34.80      1.81 o 
   3   1   1      449.27      396.95     15.80 o 
   4   1   1     3203.13     2896.97     84.37 o 
   5   1   1      284.41      305.50     10.71 o 
   6   1   1      322.88      308.00     10.46 o 
   7   1   1      238.51      222.01      3.14 o 
   8   1   1      115.78       98.47      3.54 o 
   9   1   1      274.47      278.83      5.18 o 
  10   1   1        7.58        3.21      1.22 o 
  -9   2   1        0.35        1.89      1.09 o 
  -8   2   1      298.05      309.69      5.39 o 
  -7   2   1      256.85      228.61      4.73 o 
  -6   2   1        4.06        4.97      1.18 o 
  -5   2   1     1423.08     1343.13     38.23 o 
  -4   2   1       69.24       70.84      1.66 o 
  -3   2   1       10.88        7.83      0.73 o 
  -2   2   1     1524.92     1629.66     13.12 o 
  -1   2   1      243.56      320.86      1.87 o 
   0   2   1      343.57      377.10     11.98 o 
   1   2   1      793.30      727.97     13.46 o 
   2   2   1       51.59       52.25      2.47 o 
   3   2   1      539.90      469.59      3.85 o 
   4   2   1       43.20       32.47      1.24 o 
   5   2   1      887.11      916.13     15.67 o 
   6   2   1       23.09       28.65      1.46 o 
   7   2   1      143.22      126.63      3.09 o 
   8   2   1       17.05       19.67      1.69 o 
   9   2   1      128.69      130.56      3.87 o 
  10   2   1        0.67        1.25      1.13 o 
  -9   3   1       10.77       10.97      1.17 o 
  -8   3   1      111.99       91.73      3.18 o 
  -7   3   1      706.81      636.48      7.64 o 
  -6   3   1      930.65      897.78     20.90 o 
  -5   3   1      117.94      109.45      2.19 o 
  -4   3   1       21.50       25.73      2.79 o 
  -3   3   1     1380.09     1788.51     17.27 o 
  -2   3   1      643.56      658.24      9.77 o 
  -1   3   1      517.00      637.70      6.31 o 
   0   3   1     5978.62     7040.77    153.12 o 
   1   3   1      376.78      227.57     94.84 o 
   2   3   1      864.88      685.66      6.46 o 
   3   3   1      251.84      189.06      1.95 o 
   4   3   1      403.50      338.30      2.79 o 
   5   3   1      721.01      704.07      9.45 o 
   6   3   1        1.87        2.35      1.22 o 
   7   3   1       27.42       28.71      1.67 o 
   8   3   1       91.49      100.04      3.42 o 
   9   3   1      111.40      120.13      3.75 o 
  10   3   1       65.23       72.73      2.68 o 
  -9   4   1       90.54       87.51      2.37 o 
  -8   4   1        0.51       -0.77      1.64 o 
  -7   4   1        6.40        5.83      1.29 o 
  -6   4   1      440.90      381.83      5.88 o 
  -5   4   1        4.30        7.18      1.47 o 
  -4   4   1      598.67      699.57      8.32 o 
  -3   4   1     1709.79     1913.59     29.99 o 
  -2   4   1     1053.79     1476.92     18.33 o 
  -1   4   1      132.97      213.49      4.18 o 
   0   4   1       18.50       29.68      1.51 o 
   1   4   1      220.20      209.08      8.06 o 
   2   4   1       26.87       20.00      1.10 o 
   3   4   1      250.11      238.60      2.30 o 
   4   4   1      180.69      153.81      2.14 o 
   5   4   1      347.70      338.25      8.44 o 
   6   4   1      395.41      381.84      6.16 o 
   7   4   1      159.14      135.07      2.64 o 
   8   4   1       70.48       78.35      3.29 o 
   9   4   1        0.17       -0.67      1.87 o 
  10   4   1        0.06        1.43      1.55 o 
  -8   5   1       27.11       28.40      2.01 o 
  -7   5   1       82.42       74.87      2.86 o 
  -6   5   1      211.92      172.50      4.28 o 
  -5   5   1       68.73       73.48      4.52 o 
  -4   5   1      179.67      220.05      3.12 o 
  -3   5   1      929.13      958.00     29.74 o 
  -2   5   1      774.31      944.01     26.47 o 
  -1   5   1       18.06       20.30      1.22 o 
   0   5   1      704.88      793.62     17.85 o 
   1   5   1      369.16      390.59     16.14 o 
   2   5   1      523.51      502.55     36.75 o 
   3   5   1      562.11      479.13      6.11 o 
   4   5   1       15.09       10.32      0.88 o 
   5   5   1      166.21      151.33      2.48 o 
   6   5   1        0.20        0.75      1.11 o 
   7   5   1      100.59       97.97      3.39 o 
   8   5   1        0.24        2.26      1.34 o 
   9   5   1        1.63        3.25      1.20 o 
  10   5   1        8.21        9.41      1.20 o 
  -8   6   1       24.01       19.84      1.68 o 
  -7   6   1       23.77       19.38      1.49 o 
  -6   6   1        7.63        5.19      1.35 o 
  -5   6   1      423.30      378.99      5.90 o 
  -4   6   1      389.98      379.90     17.72 o 
  -3   6   1        8.16        7.24      0.94 o 
  -2   6   1       76.38       86.87      4.20 o 
  -1   6   1      851.59     1052.21     30.12 o 
   0   6   1      118.16      119.83      2.61 o 
   1   6   1        4.86        8.37      0.82 o 
   2   6   1      341.33      303.22     75.68 o 
   3   6   1       41.93       50.05      2.02 o 
   4   6   1      277.91      267.87      3.09 o 
   5   6   1        0.38        1.24      1.20 o 
   6   6   1       41.54       49.08      1.93 o 
   7   6   1      136.55      128.50      3.84 o 
   8   6   1        3.83        4.30      1.47 o 
   9   6   1        1.47        0.61      1.70 o 
  10   6   1        0.03       -1.11      1.35 o 
  -7   7   1        6.87        5.81      1.13 o 
  -6   7   1      107.97       95.89      3.19 o 
  -5   7   1      249.97      229.84      4.76 o 
  -4   7   1      181.85      169.96      4.09 o 
  -3   7   1        9.89        9.59      0.97 o 
  -2   7   1      639.65      715.80     17.36 o 
  -1   7   1       93.84       91.64      2.76 o 
   0   7   1        1.09        0.71      1.16 o 
   1   7   1       17.28       17.34      2.66 o 
   2   7   1       44.56       40.19     11.62 o 
   3   7   1      132.53      122.03      5.93 o 
   4   7   1      178.42      153.03      2.59 o 
   5   7   1       20.69       17.14      1.11 o 
   6   7   1        2.32        5.96      1.46 o 
   7   7   1       29.89       38.00      2.76 o 
   8   7   1       25.05       22.48      2.24 o 
   9   7   1        7.58        6.12      1.25 o 
  -7   8   1        9.04        8.17      0.94 o 
  -6   8   1       11.18       11.92      1.25 o 
  -5   8   1       44.28       40.58      2.51 o 
  -4   8   1        3.04       -0.31      1.94 o 
  -3   8   1      438.84      426.35      6.22 o 
  -2   8   1        5.77        2.16      1.40 o 
  -1   8   1      116.72      131.97      4.57 o 
   0   8   1      108.29      114.97      2.44 o 
   1   8   1      178.77      207.73      7.96 o 
   2   8   1      104.35       78.16     22.83 o 
   3   8   1       21.99       21.70      2.58 o 
   4   8   1       58.00       61.65      2.03 o 
   5   8   1       65.90       76.83      3.19 o 
   6   8   1        6.90        4.86      1.50 o 
   7   8   1        3.22        6.45      1.41 o 
   8   8   1       18.83       24.55      2.10 o 
   9   8   1        0.22       -0.19      1.49 o 
  -6   9   1       57.26       49.63      1.94 o 
  -5   9   1       32.02       29.78      2.05 o 
  -4   9   1        4.46        7.05      1.25 o 
  -3   9   1       90.05       96.69      3.44 o 
  -2   9   1       81.41       80.12      3.12 o 
  -1   9   1      100.80       98.73      3.48 o 
   0   9   1       67.23       88.91      3.23 o 
   1   9   1       31.71       41.84      3.23 o 
   2   9   1       42.67       47.48      2.86 o 
   3   9   1        0.45        0.47      1.85 o 
   4   9   1       19.75       16.35      1.55 o 
   5   9   1       56.75       54.48      2.79 o 
   6   9   1       29.37       27.25      2.49 o 
   7   9   1        0.78        0.97      1.86 o 
   8   9   1        5.18        6.39      1.23 o 
  -5  10   1        1.68        2.26      0.93 o 
  -4  10   1      104.60      100.91      3.01 o 
  -3  10   1       18.93       28.14      2.19 o 
  -2  10   1       26.76       19.61      1.55 o 
  -1  10   1        3.21        4.60      1.35 o 
   0  10   1      200.78      204.58      4.55 o 
   1  10   1      247.54      291.80      5.33 o 
   2  10   1      356.67      399.06      6.16 o 
   3  10   1       14.98       16.59      1.56 o 
   4  10   1       43.96       49.05      2.72 o 
   5  10   1       17.00       22.07      2.07 o 
   6  10   1        5.43        5.67      1.34 o 
   7  10   1        0.01        1.16      1.55 o 
   8  10   1        1.01        1.44      1.25 o 
  -4  11   1       19.45       20.60      1.48 o 
  -3  11   1        6.69        5.40      1.00 o 
  -2  11   1        0.22        0.25      1.60 o 
  -1  11   1      126.94      127.36      3.50 o 
   0  11   1       27.25       31.46      2.27 o 
   1  11   1      230.19      247.71      4.79 o 
   2  11   1       87.04       89.69      3.30 o 
   3  11   1       36.68       37.95      2.58 o 
   4  11   1        0.53        3.73      1.27 o 
   5  11   1        3.69        4.48      1.23 o 
   6  11   1        1.71        0.81      1.66 o 
   7  11   1        0.31        0.93      1.31 o 
  -2  12   1       11.85       10.37      1.02 o 
  -1  12   1        7.88       12.15      1.16 o 
   0  12   1       18.97       18.02      1.31 o 
   1  12   1        8.45        6.21      1.19 o 
   2  12   1      115.63      138.41      3.39 o 
   3  12   1       26.56       32.13      2.19 o 
   4  12   1        3.81        3.33      1.16 o 
   5  12   1        0.19       -1.38      1.41 o 
  -2 -12   2        0.86       -0.95      1.93 o 
  -1 -12   2        1.63        4.08      0.91 o 
   0 -12   2        0.92        0.62      0.83 o 
  -5 -11   2        2.81        4.82      1.18 o 
  -4 -11   2        3.23        5.87      1.68 o 
  -3 -11   2       24.90       14.68      1.37 o 
  -2 -11   2       91.69       89.40      3.02 o 
  -1 -11   2        5.82        1.44      1.62 o 
   0 -11   2        0.24        0.07      1.69 o 
   1 -11   2       21.18       28.11      2.11 o 
   2 -11   2        1.43       -0.38      1.46 o 
   3 -11   2       64.57       61.83      2.16 o 
  -6 -10   2        1.47       -0.19      1.44 o 
  -5 -10   2        1.12        1.12      1.66 o 
  -4 -10   2        6.33        5.55      1.32 o 
  -3 -10   2        1.21        1.82      1.90 o 
  -2 -10   2        4.91        4.95      1.37 o 
  -1 -10   2       42.62       66.38      2.91 o 
   0 -10   2       23.66       22.22      1.60 o 
   1 -10   2        5.86        6.36      1.33 o 
   2 -10   2       26.47       26.69      2.17 o 
   3 -10   2       56.30       52.49      2.46 o 
   4 -10   2       16.05       16.01      1.22 o 
   5 -10   2       44.95       50.39      1.86 o 
  -7  -9   2        8.13        7.51      1.09 o 
  -6  -9   2        0.72        1.69      1.68 o 
  -5  -9   2        2.61        4.57      1.37 o 
  -4  -9   2        7.61        6.55      1.45 o 
  -3  -9   2       20.95       32.96      2.52 o 
  -2  -9   2        2.86        3.73      1.46 o 
  -1  -9   2       27.03       21.45      1.64 o 
   0  -9   2      141.47      192.56      4.44 o 
   1  -9   2       37.53       32.15      2.60 o 
   2  -9   2        0.32        0.23      1.30 o 
   3  -9   2       11.42       12.04      1.41 o 
   4  -9   2      320.28      330.52      5.28 o 
   5  -9   2       74.36       73.46      2.65 o 
   6  -9   2       85.40       88.98      2.38 o 
  -8  -8   2       57.32       52.31      2.20 o 
  -7  -8   2        3.52        0.19      1.23 o 
  -6  -8   2        6.12       11.12      1.38 o 
  -5  -8   2       15.31       10.58      1.53 o 
  -4  -8   2        1.89       -0.81      2.12 o 
  -3  -8   2        0.03        0.97      1.95 o 
  -2  -8   2        0.77        0.15      1.91 o 
  -1  -8   2        8.09       17.42      2.26 o 
   0  -8   2      154.57      139.86      2.86 o 
   1  -8   2       44.18       50.28      2.78 o 
   2  -8   2      220.90      213.74      4.58 o 
   3  -8   2        0.48       -1.61      1.91 o 
   4  -8   2       77.07       91.66      3.22 o 
   5  -8   2       71.55       69.57      2.82 o 
   6  -8   2        0.18       -1.53      1.53 o 
   7  -8   2       71.41       89.57      2.37 o 
  -8  -7   2       16.84       18.95      1.35 o 
  -7  -7   2        8.90        6.93      1.49 o 
  -6  -7   2        1.63       -0.32      2.10 o 
  -5  -7   2       46.33       37.02      2.72 o 
  -4  -7   2      191.98      227.66      4.76 o 
  -3  -7   2        0.42       -0.84      2.45 o 
  -2  -7   2       24.39       16.05      1.45 o 
  -1  -7   2       53.00       59.90      1.86 o 
   0  -7   2      184.98      226.19      3.07 o 
   1  -7   2       54.16       52.53      1.81 o 
   2  -7   2       79.78       77.44      7.17 o 
   3  -7   2       18.12       16.97      1.06 o 
   4  -7   2       44.55       48.76      2.76 o 
   5  -7   2      403.80      366.41      5.82 o 
   6  -7   2       90.03       69.80      2.90 o 
   7  -7   2      320.91      290.82      4.57 o 
  -9  -6   2        1.55        2.38      0.93 o 
  -8  -6   2        0.07       -0.83      1.76 o 
  -7  -6   2        2.26        2.55      2.03 o 
  -6  -6   2        8.15        6.80      1.50 o 
  -5  -6   2       36.74       43.38      2.75 o 
  -4  -6   2       37.36       65.02     13.19 o 
  -3  -6   2        0.46        2.22      1.00 o 
  -2  -6   2       15.38       11.02      1.42 o 
  -1  -6   2       64.29       70.05      1.82 o 
   0  -6   2      384.79      404.83      3.60 o 
   1  -6   2      452.55      526.27      9.74 o 
   2  -6   2       86.14       99.06      2.11 o 
   3  -6   2      105.46      116.04      2.32 o 
   4  -6   2      469.55      442.94     14.23 o 
   5  -6   2       84.73       77.84      3.05 o 
   6  -6   2       48.04       35.05      2.45 o 
   7  -6   2      145.39      118.08      3.37 o 
   8  -6   2       50.66       43.20      2.21 o 
  -9  -5   2        0.96        0.88      1.46 o 
  -8  -5   2        1.54        1.27      1.76 o 
  -7  -5   2        1.33        3.44      1.33 o 
  -6  -5   2        5.11        7.95      1.49 o 
  -5  -5   2        1.47        2.65      1.32 o 
  -4  -5   2        4.00        6.61      1.14 o 
  -3  -5   2       39.41       32.92      2.00 o 
  -2  -5   2      174.27      228.28     15.90 o 
  -1  -5   2      194.66      148.21      2.99 o 
   0  -5   2      259.63      217.02      4.88 o 
   1  -5   2     3193.74     3211.35     56.87 o 
   2  -5   2      121.47      147.94      7.68 o 
   3  -5   2      313.85      321.68     10.53 o 
   4  -5   2      111.63      107.60      4.08 o 
   5  -5   2       28.18       32.43      2.08 o 
   6  -5   2       31.34       19.46      1.64 o 
   7  -5   2        3.90        4.01      1.24 o 
   8  -5   2       52.92       47.24      2.37 o 
   9  -5   2      128.33      153.52      3.03 o 
  -9  -4   2        0.06       -1.51      1.51 o 
  -8  -4   2        1.60        2.09      1.74 o 
  -7  -4   2        0.56        1.46      1.85 o 
  -6  -4   2       71.36       80.74      4.83 o 
  -5  -4   2       38.63       39.38      4.51 o 
  -4  -4   2       13.26       13.78      0.94 o 
  -3  -4   2      416.90      492.28      5.42 o 
  -2  -4   2      159.71      150.15      9.29 o 
  -1  -4   2       35.98       33.09      2.20 o 
   0  -4   2       63.66       79.94      7.26 o 
   1  -4   2       74.03       93.78      1.69 o 
   2  -4   2      196.07      182.28      3.97 o 
   3  -4   2      330.97      323.73     10.93 o 
   4  -4   2      210.63      240.29      5.89 o 
   5  -4   2      147.37      138.67      3.23 o 
   6  -4   2      109.93       84.23      2.25 o 
   7  -4   2      126.13      102.56      3.41 o 
   8  -4   2       73.16       72.32      2.89 o 
   9  -4   2       97.11      109.49      2.96 o 
  -9  -3   2        8.88       10.96      1.29 o 
  -8  -3   2        1.09        2.40      1.73 o 
  -7  -3   2       12.63        9.01      1.49 o 
  -6  -3   2       31.67       29.82      2.87 o 
  -5  -3   2        0.31        0.96      1.37 o 
  -4  -3   2      435.36      443.23      6.27 o 
  -3  -3   2       56.26       57.63      1.62 o 
  -2  -3   2      781.67      900.91     50.35 o 
  -1  -3   2      148.10      166.18     24.21 o 
   0  -3   2      791.11      635.31      6.25 o 
   1  -3   2     1458.53     1209.36     10.04 o 
   2  -3   2      963.09      932.36      8.20 o 
   3  -3   2      202.15      189.37      2.21 o 
   4  -3   2      530.67      571.70      7.12 o 
   5  -3   2      549.84      453.49      6.12 o 
   6  -3   2        9.34       12.10      1.01 o 
   7  -3   2       90.92       89.24      3.29 o 
   8  -3   2       75.91       72.49      3.10 o 
   9  -3   2       21.75       17.46      1.41 o 
  10  -3   2       67.71       76.36      2.29 o 
  -9  -2   2       10.41       10.62      1.39 o 
  -8  -2   2       11.00       11.67      1.42 o 
  -7  -2   2      148.64      145.94      4.04 o 
  -6  -2   2       19.13       15.59      1.06 o 
  -5  -2   2       59.76       68.08      1.84 o 
  -4  -2   2      245.10      221.57      5.87 o 
  -3  -2   2      651.77      664.11      5.69 o 
  -2  -2   2     2821.44     2796.87    256.36 o 
  -1  -2   2    25530.78    17484.65   4777.01 o 
   0  -2   2     1263.41     1263.02     34.58 o 
   1  -2   2      647.58      519.70     13.58 o 
   2  -2   2      521.87      445.72      4.31 o 
   3  -2   2        6.28        2.92      0.68 o 
   4  -2   2     1844.06     2009.82     18.97 o 
   5  -2   2      185.88      231.25      2.74 o 
   6  -2   2        4.03        7.36      0.91 o 
   7  -2   2      807.99      807.39     39.98 o 
   8  -2   2       65.09       63.96      2.98 o 
   9  -2   2        0.07        0.79      1.67 o 
  10  -2   2        0.24        0.90      1.30 o 
  -9  -1   2        0.25        1.88      1.63 o 
  -8  -1   2        3.57        2.85      1.32 o 
  -7  -1   2       30.69       25.43      2.22 o 
  -6  -1   2        0.77        1.23      1.24 o 
  -5  -1   2      395.20      390.77      9.98 o 
  -4  -1   2       98.81      100.75      4.83 o 
  -3  -1   2      425.03      412.87      4.74 o 
  -2  -1   2       39.13       65.40      3.27 o 
  -1  -1   2    29415.49    22631.97   4246.36 o 
   0  -1   2     1192.49     1518.76     78.02 o 
   1  -1   2      308.95      257.99      5.83 o 
   2  -1   2      970.40      806.10     17.39 o 
   3  -1   2       18.43       10.18      0.71 o 
   4  -1   2     1356.34     1318.76     30.32 o 
   5  -1   2      437.17      454.80      8.33 o 
   6  -1   2       54.78       47.75      1.72 o 
   7  -1   2      842.92      802.20     23.19 o 
   8  -1   2      134.45      136.51      3.91 o 
   9  -1   2       72.45       78.97      3.08 o 
  10  -1   2       70.20       79.06      2.74 o 
  -9   0   2        0.42        1.24      1.13 o 
  -8   0   2      244.50      244.35     19.02 o 
  -7   0   2        0.51        1.87      1.38 o 
  -6   0   2      106.75      115.33      2.40 o 
  -5   0   2      584.25      608.37     11.80 o 
  -4   0   2      266.30      326.09      2.93 o 
  -3   0   2      500.55      672.50      3.54 o 
  -2   0   2        1.88        3.40      0.65 o 
  -1   0   2     3086.51     3480.17     35.82 o 
   0   0   2       23.19       39.57      2.85 o 
   1   0   2     3998.00     3296.10    267.09 o 
   2   0   2     1529.99     1315.53     54.75 o 
   3   0   2      841.92      770.45     45.86 o 
   4   0   2      341.94      357.30      2.70 o 
   5   0   2      279.85      302.28      2.85 o 
   6   0   2      328.16      315.74      6.02 o 
   7   0   2        3.83        4.62      0.92 o 
   8   0   2        0.25        1.24      1.34 o 
   9   0   2       20.79       22.12      3.40 o 
  10   0   2        2.02        3.03      0.93 o 
  -9   1   2        8.03       10.93      1.27 o 
  -8   1   2        4.75        6.56      1.36 o 
  -7   1   2        0.66        0.17      2.02 o 
  -6   1   2       15.37       16.35      1.82 o 
  -5   1   2      141.43      143.74      2.40 o 
  -4   1   2      303.66      355.13      3.04 o 
  -3   1   2      244.98      300.15      8.07 o 
  -2   1   2     1021.67     1159.55      9.19 o 
  -1   1   2     2687.03     3206.77     15.29 o 
   0   1   2     4158.42     4862.73     50.70 o 
   1   1   2       72.46       71.24      2.92 o 
   2   1   2     2014.43     1674.18     54.46 o 
   3   1   2       25.76       24.57      2.34 o 
   4   1   2       19.24       37.32      2.93 o 
   5   1   2       87.21      101.30      3.79 o 
   6   1   2      301.37      277.22     12.87 o 
   7   1   2       33.24       39.85      1.68 o 
   8   1   2        9.93        9.49      1.46 o 
   9   1   2      328.87      329.72      5.59 o 
  10   1   2       15.46       16.46      1.36 o 
  -9   2   2      117.85      130.02      3.28 o 
  -8   2   2      237.19      236.44      4.77 o 
  -7   2   2      250.29      246.90      4.92 o 
  -6   2   2      554.69      556.12     31.43 o 
  -5   2   2        8.26        8.88      2.27 o 
  -4   2   2      328.80      393.49      3.53 o 
  -3   2   2     1681.65     2082.58     43.28 o 
  -2   2   2        4.25        4.07      0.69 o 
  -1   2   2     1319.67     1532.94     11.70 o 
   0   2   2      665.11      927.16      6.63 o 
   1   2   2     1692.18     2076.14     77.41 o 
   2   2   2    30706.60    20875.55    686.06 o 
   3   2   2        3.91        6.17      0.67 o 
   4   2   2       62.54       57.11      1.40 o 
   5   2   2      707.60      674.09     13.90 o 
   6   2   2       64.11       52.71      2.40 o 
   7   2   2       20.29       20.86      1.45 o 
   8   2   2        0.19        2.07      1.94 o 
   9   2   2       14.28       13.33      1.57 o 
  10   2   2       22.44       22.59      2.12 o 
  -9   3   2        0.02        1.61      1.32 o 
  -8   3   2        6.47        6.04      1.24 o 
  -7   3   2      205.77      178.49      4.38 o 
  -6   3   2      210.09      234.95     10.07 o 
  -5   3   2       94.12      106.35      5.12 o 
  -4   3   2       22.74       47.15      2.40 o 
  -3   3   2     1527.97     2057.17     35.41 o 
  -2   3   2        7.63       20.92      1.14 o 
  -1   3   2      249.80      293.72      4.78 o 
   0   3   2     1201.13     1268.96     20.78 o 
   1   3   2     2090.24     1835.93    395.58 o 
   2   3   2    30410.07    22777.32    853.94 o 
   3   3   2     1563.08     1433.70     13.28 o 
   4   3   2      470.96      447.75      3.51 o 
   5   3   2      774.58      722.00     10.89 o 
   6   3   2       45.61       48.69      1.66 o 
   7   3   2       16.46       14.39      1.05 o 
   8   3   2       26.48       32.03      2.44 o 
   9   3   2        0.55        1.96      1.90 o 
  10   3   2       30.16       38.86      2.36 o 
  -9   4   2       33.31       37.98      1.81 o 
  -8   4   2       46.41       36.62      2.31 o 
  -7   4   2      151.47      160.81      4.04 o 
  -6   4   2        2.94        6.67      1.37 o 
  -5   4   2      219.20      206.63      8.96 o 
  -4   4   2      290.33      267.83      4.60 o 
  -3   4   2      993.65     1257.88     19.22 o 
  -2   4   2       82.33      118.22      2.78 o 
  -1   4   2     1546.18     1798.82     54.05 o 
   0   4   2      649.23      842.18     51.23 o 
   1   4   2      533.55      745.10     28.86 o 
   2   4   2     1005.39     1010.17     32.88 o 
   3   4   2     1059.13      975.12      8.50 o 
   4   4   2       73.88       64.40      2.08 o 
   5   4   2      228.73      218.04      2.65 o 
   6   4   2       20.35       22.27      1.46 o 
   7   4   2        0.91        2.08      0.94 o 
   8   4   2       12.99       14.92      1.54 o 
   9   4   2        9.03        8.53      1.41 o 
  10   4   2       15.38       13.93      1.38 o 
  -8   5   2      123.87      120.74      3.10 o 
  -7   5   2       18.40       16.84      1.38 o 
  -6   5   2       60.00       57.09      2.73 o 
  -5   5   2       16.65       13.37      1.07 o 
  -4   5   2      102.13      116.83      3.57 o 
  -3   5   2      173.67      232.20      3.94 o 
  -2   5   2      626.63      700.09     26.16 o 
  -1   5   2       16.30       14.96      3.21 o 
   0   5   2      255.03      329.65     14.75 o 
   1   5   2       36.33       58.66      1.45 o 
   2   5   2       14.97       12.42      2.38 o 
   3   5   2       11.75       12.01      1.54 o 
   4   5   2      734.72      680.63      4.24 o 
   5   5   2        0.89        0.23      1.18 o 
   6   5   2       47.87       43.61      1.73 o 
   7   5   2      100.68      107.69      3.28 o 
   8   5   2       20.66       17.15      1.53 o 
   9   5   2        6.61        4.47      1.42 o 
  10   5   2        0.78        2.09      1.49 o 
  -8   6   2       31.20       33.03      1.82 o 
  -7   6   2       48.08       49.65      2.30 o 
  -6   6   2        1.77        3.91      1.27 o 
  -5   6   2       27.27       18.90      1.54 o 
  -4   6   2       39.25       43.67      1.79 o 
  -3   6   2      268.51      307.46     14.58 o 
  -2   6   2      293.69      308.32     10.08 o 
  -1   6   2      559.50      685.81     19.34 o 
   0   6   2     1816.61     2358.76    136.28 o 
   1   6   2      875.47      865.41     48.12 o 
   2   6   2       53.37       51.89     13.12 o 
   3   6   2        9.29       12.89      2.58 o 
   4   6   2       65.23       59.36      2.62 o 
   5   6   2        0.72        2.00      1.04 o 
   6   6   2        9.04        7.85      1.12 o 
   7   6   2        7.59        8.59      1.52 o 
   8   6   2       14.73       10.20      1.62 o 
   9   6   2        8.68       12.09      1.38 o 
  10   6   2        0.07        1.24      1.41 o 
  -7   7   2       47.37       42.53      2.10 o 
  -6   7   2      122.12      112.57      3.44 o 
  -5   7   2      113.63       96.62      3.41 o 
  -4   7   2      282.01      271.96      5.05 o 
  -3   7   2      202.88      253.13      9.38 o 
  -2   7   2       30.27       41.25      2.51 o 
  -1   7   2       52.62       87.97      5.60 o 
   0   7   2      940.70     1134.14     39.97 o 
   1   7   2      548.87      616.99     39.97 o 
   2   7   2      232.27      204.09     37.67 o 
   3   7   2       51.53       43.94      1.88 o 
   4   7   2        5.89        8.61      1.16 o 
   5   7   2        7.82        7.57      1.75 o 
   6   7   2       29.11       24.24      2.42 o 
   7   7   2        0.27       -0.73      2.06 o 
   8   7   2       28.40       35.65      2.55 o 
   9   7   2       13.70       14.65      1.35 o 
  10   7   2        1.09        2.65      0.93 o 
  -6   8   2      193.63      179.45      3.74 o 
  -5   8   2       62.35       48.68      2.70 o 
  -4   8   2      359.05      377.52      5.87 o 
  -3   8   2       45.16       55.48      2.86 o 
  -2   8   2       11.40       17.35      1.12 o 
  -1   8   2      105.84      117.32      5.07 o 
   0   8   2        0.26        3.77      0.92 o 
   1   8   2       27.65       39.38      3.26 o 
   2   8   2       29.62       24.62      6.88 o 
   3   8   2       86.96       72.07      8.19 o 
   4   8   2        0.73        1.22      1.23 o 
   5   8   2       96.43       95.13      3.38 o 
   6   8   2        4.22        5.13      1.43 o 
   7   8   2        5.14        7.35      1.42 o 
   8   8   2       65.50       67.25      3.09 o 
   9   8   2       33.61       29.11      2.00 o 
  -6   9   2       38.53       44.30      1.90 o 
  -5   9   2        5.64        8.06      1.19 o 
  -4   9   2      151.18      149.06      3.80 o 
  -3   9   2      140.29      147.35      3.95 o 
  -2   9   2       36.08       42.82      2.61 o 
  -1   9   2       62.23       85.35      3.25 o 
   0   9   2       10.88       15.64      1.57 o 
   1   9   2        6.89       10.43      2.27 o 
   2   9   2       44.56       44.35      1.81 o 
   3   9   2        0.62        1.64      1.97 o 
   4   9   2       24.87       24.47      2.35 o 
   5   9   2       12.61        7.29      1.51 o 
   6   9   2       42.17       36.75      2.60 o 
   7   9   2        0.84       -1.62      1.94 o 
   8   9   2       11.13        8.79      1.36 o 
   9   9   2       26.60       19.11      1.68 o 
  -5  10   2      193.08      174.99      3.16 o 
  -4  10   2        9.03       11.96      1.19 o 
  -3  10   2      211.37      227.31      4.46 o 
  -2  10   2        0.69        3.90      1.28 o 
  -1  10   2       13.72       12.28      1.48 o 
   0  10   2       18.91       24.56      1.70 o 
   1  10   2        0.38        2.76      2.06 o 
   2  10   2       51.92       56.60      2.91 o 
   3  10   2        6.30        9.58      1.49 o 
   4  10   2       12.85       15.62      1.54 o 
   5  10   2        1.34       -1.95      1.95 o 
   6  10   2        3.85        6.11      1.40 o 
   7  10   2        0.65        2.85      1.22 o 
   8  10   2        2.59        0.76      1.43 o 
  -4  11   2       25.62       25.96      1.59 o 
  -3  11   2       26.92       25.51      1.83 o 
  -2  11   2       55.55       57.05      2.47 o 
  -1  11   2       11.32       11.49      1.38 o 
   0  11   2       46.28       56.57      2.75 o 
   1  11   2        3.04        2.76      1.88 o 
   2  11   2       36.19       46.04      2.54 o 
   3  11   2        7.94       10.13      1.43 o 
   4  11   2        1.91        2.19      1.92 o 
   5  11   2        1.80       -1.28      1.76 o 
   6  11   2       11.27        8.83      1.37 o 
   7  11   2        3.50        1.14      1.55 o 
  -2  12   2       48.16       58.19      2.10 o 
  -1  12   2       27.81       27.31      1.84 o 
   0  12   2       15.84       16.50      1.27 o 
   1  12   2       10.05       12.34      1.26 o 
   2  12   2       11.78       12.33      1.32 o 
   3  12   2       49.41       49.95      2.45 o 
   4  12   2       28.24       24.27      2.02 o 
   5  12   2        1.66       -0.01      1.58 o 
   6  12   2        0.90        1.31      1.39 o 
   1  13   2        1.81        2.29      0.92 o 
   2  13   2       13.03       17.69      1.58 o 
   3  13   2       15.26       17.30      1.57 o 
  -3 -11   3       15.02        8.77      2.24 o 
  -2 -11   3        1.16        2.16      1.54 o 
  -1 -11   3        3.78        8.03      1.19 o 
   0 -11   3        4.47        5.69      1.15 o 
   1 -11   3        0.79       -1.39      1.39 o 
   2 -11   3        1.42        0.28      1.28 o 
  -5 -10   3        0.17        1.22      1.51 o 
  -4 -10   3       11.14        8.75      1.33 o 
  -3 -10   3        1.06        1.71      1.98 o 
  -2 -10   3        2.71        3.71      1.32 o 
  -1 -10   3       10.70       18.05      1.52 o 
   0 -10   3       40.42       42.37      2.35 o 
   1 -10   3       19.95       30.65      2.17 o 
   2 -10   3      124.42      133.56      3.46 o 
   3 -10   3       37.64       40.97      2.19 o 
   4 -10   3        3.58        3.20      0.98 o 
  -6  -9   3        0.61        1.30      1.56 o 
  -5  -9   3       16.72       11.34      1.39 o 
  -4  -9   3        5.61        2.19      1.84 o 
  -3  -9   3        0.85        0.85      1.96 o 
  -2  -9   3        0.48       -1.50      1.95 o 
  -1  -9   3        0.24        3.77      1.32 o 
   0  -9   3       68.89       73.51      3.04 o 
   1  -9   3      105.64       91.32      3.34 o 
   2  -9   3       18.71       16.74      1.51 o 
   3  -9   3        3.10       -0.15      1.87 o 
   4  -9   3       58.00       41.60      2.45 o 
   5  -9   3       12.92       18.07      1.77 o 
  -7  -8   3        7.79        5.92      1.19 o 
  -6  -8   3        3.98        4.51      1.31 o 
  -5  -8   3        2.69        1.82      1.28 o 
  -4  -8   3        0.04       -1.44      1.89 o 
  -3  -8   3        4.57        1.14      2.17 o 
  -2  -8   3       23.97       23.79      2.34 o 
  -1  -8   3        0.45        0.16      1.89 o 
   0  -8   3      205.44      192.68      4.40 o 
   1  -8   3      666.77      674.17      7.67 o 
   2  -8   3      405.87      423.40      6.25 o 
   3  -8   3        7.07        9.30      1.32 o 
   4  -8   3      283.74      281.44      5.20 o 
   5  -8   3        3.20       -0.43      1.77 o 
   6  -8   3       25.31       18.23      1.34 o 
   7  -8   3       32.33       28.66      1.66 o 
  -8  -7   3        0.39        0.22      1.28 o 
  -7  -7   3        9.72       10.00      1.32 o 
  -6  -7   3       40.62       41.92      2.54 o 
  -5  -7   3       10.36        7.40      1.47 o 
  -4  -7   3       20.65       28.11      2.43 o 
  -3  -7   3       22.78       37.81      2.61 o 
  -2  -7   3        2.61        4.02      0.89 o 
  -1  -7   3       47.41       34.65      2.94 o 
   0  -7   3       11.20        7.52      0.97 o 
   1  -7   3      803.92      745.35     14.91 o 
   2  -7   3      545.58      497.03      6.79 o 
   3  -7   3      204.39      196.32      4.38 o 
   4  -7   3       49.31       46.77      2.62 o 
   5  -7   3       13.62       16.53      1.49 o 
   6  -7   3        2.05        1.73      1.60 o 
   7  -7   3       29.55       21.05      1.88 o 
  -8  -6   3        0.40       -1.50      1.50 o 
  -7  -6   3       26.94       22.18      1.63 o 
  -6  -6   3       93.96       92.87      3.53 o 
  -5  -6   3        4.79        8.07      1.51 o 
  -4  -6   3        4.19        4.91      0.94 o 
  -3  -6   3      171.36      200.28      5.93 o 
  -2  -6   3       94.06       90.00      7.28 o 
  -1  -6   3        2.83        6.63      0.87 o 
   0  -6   3      105.19      107.56      2.13 o 
   1  -6   3       41.93       46.14      1.64 o 
   2  -6   3        3.17        1.26      1.26 o 
   3  -6   3       75.21       65.76      1.99 o 
   4  -6   3        0.07        2.02      1.28 o 
   5  -6   3       23.08       17.06      1.52 o 
   6  -6   3       76.45       64.35      3.02 o 
   7  -6   3       70.88       52.99      2.71 o 
   8  -6   3      121.38      129.15      3.04 o 
  -9  -5   3        4.21        7.75      0.90 o 
  -8  -5   3       20.46       20.24      1.43 o 
  -7  -5   3       33.87       31.01      2.36 o 
  -6  -5   3       72.64       77.54      3.22 o 
  -5  -5   3        4.49        6.21      1.41 o 
  -4  -5   3       90.83       96.42      3.25 o 
  -3  -5   3        1.30        1.37      1.26 o 
  -2  -5   3        0.39        0.54      1.13 o 
  -1  -5   3       65.14       68.08      1.75 o 
   0  -5   3      205.46      171.25      2.37 o 
   1  -5   3     1291.90     1185.10     11.50 o 
   2  -5   3        0.62        1.12      0.92 o 
   3  -5   3      493.56      440.84      3.93 o 
   4  -5   3       77.82       69.28      3.22 o 
   5  -5   3      330.03      274.21     10.87 o 
   6  -5   3      117.02      102.01      3.39 o 
   7  -5   3      204.00      176.98      4.19 o 
   8  -5   3      161.90      161.37      3.81 o 
   9  -5   3       39.13       42.26      1.89 o 
  -9  -4   3        1.79       -1.35      1.35 o 
  -8  -4   3        6.11        6.62      1.29 o 
  -7  -4   3       10.31       13.56      1.47 o 
  -6  -4   3       13.72       15.78      1.57 o 
  -5  -4   3       49.36       45.83      3.04 o 
  -4  -4   3       95.29      117.75      4.98 o 
  -3  -4   3       52.48       57.75      1.73 o 
  -2  -4   3      766.35      756.67     56.22 o 
  -1  -4   3     2911.27     3037.20     37.17 o 
   0  -4   3       26.40       34.71      1.67 o 
   1  -4   3       69.69       44.65      2.53 o 
   2  -4   3      674.52      653.86      7.38 o 
   3  -4   3       21.00       21.58      1.33 o 
   4  -4   3      712.44      579.35     15.61 o 
   5  -4   3      211.67      194.03      3.28 o 
   6  -4   3      521.63      447.68      6.28 o 
   7  -4   3      589.73      541.19      7.03 o 
   8  -4   3      157.60      141.14      3.79 o 
   9  -4   3       68.06       70.99      2.63 o 
  -9  -3   3        4.43        3.26      1.06 o 
  -8  -3   3        2.13        2.22      1.75 o 
  -7  -3   3        5.84        6.05      1.40 o 
  -6  -3   3       79.46       85.74      3.22 o 
  -5  -3   3      222.25      233.62      5.22 o 
  -4  -3   3       14.54       23.47      1.41 o 
  -3  -3   3       52.95       61.35      1.70 o 
  -2  -3   3       16.37       10.56      0.82 o 
  -1  -3   3     1742.12     1845.58    124.56 o 
   0  -3   3      546.15      505.42     12.70 o 
   1  -3   3      602.82      398.77      4.74 o 
   2  -3   3        3.18        2.19      0.82 o 
   3  -3   3      504.30      447.21      5.76 o 
   4  -3   3       70.67       69.69      1.71 o 
   5  -3   3       31.45       21.89      1.41 o 
   6  -3   3      416.14      338.23      4.23 o 
   7  -3   3       27.96       24.06      2.32 o 
   8  -3   3       27.83       26.11      2.27 o 
   9  -3   3        7.88        7.46      1.24 o 
  10  -3   3        1.97        0.34      1.19 o 
  -9  -2   3       21.28       17.80      1.74 o 
  -8  -2   3       50.99       53.29      2.63 o 
  -7  -2   3        0.33        1.05      1.90 o 
  -6  -2   3      138.77      133.38      6.31 o 
  -5  -2   3        6.05       16.91      1.25 o 
  -4  -2   3       33.54       22.01      1.44 o 
  -3  -2   3      298.79      351.96      5.92 o 
  -2  -2   3      109.57       99.16      5.71 o 
  -1  -2   3      102.45      121.08     18.72 o 
   0  -2   3      148.88      125.13      6.98 o 
   1  -2   3      541.10      379.07      2.48 o 
   2  -2   3      224.18      166.93      6.18 o 
   3  -2   3       13.28       14.59      2.35 o 
   4  -2   3      889.82      825.03      5.68 o 
   5  -2   3      145.10      134.63      5.77 o 
   6  -2   3      968.17      847.41     11.63 o 
   7  -2   3      204.44      192.88      4.42 o 
   8  -2   3       25.69       24.34      2.39 o 
   9  -2   3       52.39       54.89      2.75 o 
  10  -2   3       60.13       74.19      2.48 o 
  -9  -1   3      115.93      106.73      3.08 o 
  -8  -1   3       30.95       30.55      2.38 o 
  -7  -1   3        0.19        0.08      1.93 o 
  -6  -1   3        0.05        2.22      1.05 o 
  -5  -1   3       16.12       16.20      1.00 o 
  -4  -1   3        8.71       21.83      1.31 o 
  -3  -1   3     4203.38     4508.49     41.02 o 
  -2  -1   3      438.86      399.70     12.20 o 
  -1  -1   3     1670.81     1944.08    169.28 o 
   0  -1   3       54.19       47.05      1.95 o 
   1  -1   3        9.96       22.56      1.85 o 
   2  -1   3      513.49      363.76     10.31 o 
   3  -1   3      527.41      396.75      6.78 o 
   4  -1   3        7.15       10.63      0.77 o 
   5  -1   3      628.52      587.21      4.92 o 
   6  -1   3        3.74        4.38      2.01 o 
   7  -1   3      341.88      326.02      9.38 o 
   8  -1   3        6.48        7.65      1.43 o 
   9  -1   3      177.34      175.37      4.17 o 
  10  -1   3        0.05        0.81      1.50 o 
  -9   0   3       49.85       48.79      2.35 o 
  -8   0   3        6.23        7.87      0.98 o 
  -7   0   3        5.27        4.44      0.96 o 
  -6   0   3      303.97      313.27      9.37 o 
  -5   0   3        0.07        1.10      1.14 o 
  -4   0   3       37.38       30.71      1.39 o 
  -3   0   3     1977.05     2539.99     18.35 o 
  -2   0   3     1057.92     1330.60      9.26 o 
  -1   0   3     7487.12     8734.65    211.92 o 
   0   0   3     3876.13     3834.83    291.25 o 
   1   0   3      299.17      278.21     29.97 o 
   2   0   3     2881.27     2283.42     98.13 o 
   3   0   3     2666.30     2184.00     98.72 o 
   4   0   3       87.27      126.41      4.06 o 
   5   0   3       72.84       83.91      2.78 o 
   6   0   3      695.83      620.05      6.93 o 
   7   0   3       51.79       46.88      1.85 o 
   8   0   3       10.64       11.54      2.67 o 
   9   0   3        0.46        1.46      1.17 o 
  10   0   3        1.33        2.78      0.93 o 
  -9   1   3       22.96       20.88      1.84 o 
  -8   1   3        0.97        1.98      1.79 o 
  -7   1   3      327.45      314.09      5.47 o 
  -6   1   3       70.84       70.09      6.13 o 
  -5   1   3        1.17        3.01      0.87 o 
  -4   1   3       52.66       49.34      1.58 o 
  -3   1   3      385.84      502.25     31.07 o 
  -2   1   3     2666.97     2868.13     98.01 o 
  -1   1   3     2138.75     2217.77     47.11 o 
   0   1   3      110.35      103.17      1.60 o 
   1   1   3      936.85      868.47     63.88 o 
   2   1   3     1977.93     1661.56     69.57 o 
   3   1   3      477.50      328.70     17.35 o 
   4   1   3     2248.94     2156.04     69.39 o 
   5   1   3      112.15      141.14      4.33 o 
   6   1   3        0.12        4.13      0.87 o 
   7   1   3      495.54      463.74      4.36 o 
   8   1   3       13.01       15.27      1.49 o 
   9   1   3       52.24       47.95      2.72 o 
  10   1   3       23.64       24.26      2.15 o 
  11   1   3        0.40       -1.10      1.28 o 
  -9   2   3        0.73        1.07      0.74 o 
  -8   2   3       89.24       79.67      3.08 o 
  -7   2   3       19.23       23.13      1.63 o 
  -6   2   3      206.91      216.44      4.60 o 
  -5   2   3      128.15      129.15      7.75 o 
  -4   2   3     1599.42     1654.27     43.07 o 
  -3   2   3        7.24       15.20      0.82 o 
  -2   2   3      254.89      283.74      4.24 o 
  -1   2   3     1442.96     1683.82     27.64 o 
   0   2   3       83.21       72.48      2.72 o 
   1   2   3      300.99      296.30      7.06 o 
   2   2   3     1615.14     1527.82     80.04 o 
   3   2   3     3670.38     3032.84     58.77 o 
   4   2   3     3870.68     3342.69     86.59 o 
   5   2   3      368.51      396.20      3.76 o 
   6   2   3        0.68       -1.20      1.20 o 
   7   2   3       15.16       11.52      0.97 o 
   8   2   3       86.48       69.50      3.04 o 
   9   2   3        0.04        0.39      1.84 o 
  10   2   3       49.84       59.07      2.69 o 
  11   2   3       41.65       38.39      1.87 o 
  -9   3   3       31.34       35.57      1.75 o 
  -8   3   3        1.03       -1.67      1.67 o 
  -7   3   3       40.56       37.87      2.52 o 
  -6   3   3      129.78      142.41      3.80 o 
  -5   3   3     1815.75     1903.71     57.53 o 
  -4   3   3      111.02      121.61      2.60 o 
  -3   3   3      308.74      341.16      3.07 o 
  -2   3   3        4.53        3.81      1.34 o 
  -1   3   3        0.73        0.97      0.97 o 
   0   3   3      107.21      167.00      3.35 o 
   1   3   3      581.22      605.94     38.89 o 
   2   3   3       37.68       32.00      2.93 o 
   3   3   3        4.89        6.04      0.71 o 
   4   3   3      114.33       88.49      2.41 o 
   5   3   3      227.74      238.28      2.64 o 
   6   3   3        8.01        5.73      0.87 o 
   7   3   3      104.46       97.85      4.20 o 
   8   3   3        2.41        0.07      1.99 o 
   9   3   3       71.98       79.38      3.24 o 
  10   3   3        5.23        8.80      1.31 o 
  11   3   3       96.17       88.99      2.55 o 
  -8   4   3       91.82       92.25      2.83 o 
  -7   4   3       16.34       15.69      1.50 o 
  -6   4   3        2.28        5.55      1.29 o 
  -5   4   3     1206.42     1254.96     57.53 o 
  -4   4   3      122.08      127.51      3.24 o 
  -3   4   3      465.97      506.90     15.28 o 
  -2   4   3      900.81     1136.66     19.84 o 
  -1   4   3       12.79       11.27      0.76 o 
   0   4   3     2643.18     2730.80    104.31 o 
   1   4   3      174.34      159.92      5.24 o 
   2   4   3      797.68      851.79     64.36 o 
   3   4   3        9.96        5.77      0.73 o 
   4   4   3      154.59      125.50      1.96 o 
   5   4   3      208.99      186.33      3.98 o 
   6   4   3      266.07      260.74      6.52 o 
   7   4   3        4.77       26.98      1.69 o 
   8   4   3        1.78        0.40      2.01 o 
   9   4   3        0.13        0.23      1.88 o 
  10   4   3        0.07       -1.76      1.76 o 
  11   4   3       19.87       20.70      1.64 o 
  -8   5   3       22.11       21.98      1.70 o 
  -7   5   3       95.50       86.34      2.99 o 
  -6   5   3      165.42      133.23      3.90 o 
  -5   5   3      245.88      272.25      5.04 o 
  -4   5   3      272.64      280.87     13.01 o 
  -3   5   3      728.71      762.82     19.15 o 
  -2   5   3        1.88        5.91      0.81 o 
  -1   5   3       34.81       55.29      1.56 o 
   0   5   3        4.59        5.70      1.13 o 
   1   5   3        0.56        1.21      1.00 o 
   2   5   3     1441.72     1220.28    215.89 o 
   3   5   3     2047.20     1648.68     60.30 o 
   4   5   3        1.17        4.61      1.76 o 
   5   5   3       53.32       55.30      2.65 o 
   6   5   3        0.33       -0.98      1.47 o 
   7   5   3       43.28       40.21      4.07 o 
   8   5   3        0.93       -0.08      1.90 o 
   9   5   3        0.18       -1.89      1.89 o 
  10   5   3        0.54       -0.74      1.56 o 
  -7   6   3       76.28       73.56      2.64 o 
  -6   6   3      299.76      267.20      5.02 o 
  -5   6   3      349.79      337.50      5.67 o 
  -4   6   3      705.41      701.00     53.42 o 
  -3   6   3       11.97       15.48      1.01 o 
  -2   6   3       26.28       40.91      2.52 o 
  -1   6   3       40.89       42.97      1.54 o 
   0   6   3      557.88      717.37     29.18 o 
   1   6   3        1.35        6.25      0.94 o 
   2   6   3       56.31       43.69      5.80 o 
   3   6   3      448.88      429.22     23.41 o 
   4   6   3       40.34       40.80      2.19 o 
   5   6   3       40.63       43.24      1.68 o 
   6   6   3       74.08       72.12      2.16 o 
   7   6   3       61.70       56.69      2.96 o 
   8   6   3        7.11        5.20      1.43 o 
   9   6   3       15.91        9.82      1.49 o 
  10   6   3        5.99        7.30      1.15 o 
  -7   7   3      175.65      160.62      3.19 o 
  -6   7   3       64.34       61.80      2.66 o 
  -5   7   3        2.12        3.75      1.28 o 
  -4   7   3        1.98        5.82      1.31 o 
  -3   7   3        1.08        2.81      1.77 o 
  -2   7   3      137.89      138.10      9.77 o 
  -1   7   3      776.89      809.08     30.91 o 
   0   7   3       80.46       92.75      3.83 o 
   1   7   3      201.16      188.24      6.14 o 
   2   7   3        4.63        8.57      0.88 o 
   3   7   3      110.57      108.12      9.21 o 
   4   7   3       77.08       72.63      1.94 o 
   5   7   3       32.48       37.76      1.71 o 
   6   7   3       34.98       36.30      1.76 o 
   7   7   3       72.82       67.26      3.18 o 
   8   7   3       16.49       11.51      1.61 o 
   9   7   3       77.48       79.86      3.10 o 
  10   7   3        3.95        3.71      1.02 o 
  -6   8   3       21.82       21.02      1.73 o 
  -5   8   3      137.87      128.13      3.48 o 
  -4   8   3       73.26       81.17      3.20 o 
  -3   8   3       15.35       17.11      1.49 o 
  -2   8   3       74.40       92.24      3.20 o 
  -1   8   3      156.12      171.01      3.65 o 
   0   8   3      891.22      980.22     55.22 o 
   1   8   3       18.87       15.16      3.53 o 
   2   8   3      158.81      121.47     28.98 o 
   3   8   3        0.28       -0.89      1.24 o 
   4   8   3      139.33      127.47      5.85 o 
   5   8   3       80.73       71.05      2.15 o 
   6   8   3        1.22        1.86      1.95 o 
   7   8   3        1.44        2.33      1.86 o 
   8   8   3        4.29        4.14      1.45 o 
   9   8   3        0.00       -1.75      1.75 o 
  -5   9   3      115.92      103.47      3.00 o 
  -4   9   3        1.63        2.16      1.71 o 
  -3   9   3      166.53      164.92      4.11 o 
  -2   9   3      125.57      132.05      3.83 o 
  -1   9   3       77.61      105.96      3.49 o 
   0   9   3      711.80      819.95      8.29 o 
   1   9   3      928.95      903.71     50.33 o 
   2   9   3        2.00        0.51      1.69 o 
   3   9   3        3.82        5.19      0.92 o 
   4   9   3        1.73        2.62      1.92 o 
   5   9   3       15.33       15.22      1.57 o 
   6   9   3        1.56        0.41      2.04 o 
   7   9   3        4.72        1.59      1.93 o 
   8   9   3        0.15       -1.82      1.82 o 
   9   9   3       42.00       43.87      2.16 o 
  -5  10   3       12.19        9.14      0.94 o 
  -4  10   3        6.27        8.90      1.16 o 
  -3  10   3       54.48       50.66      2.61 o 
  -2  10   3       79.44       86.92      3.13 o 
  -1  10   3       33.86       35.94      2.56 o 
   0  10   3      107.73      112.16      3.52 o 
   1  10   3      254.93      265.01      5.18 o 
   2  10   3        5.94        4.22      1.46 o 
   3  10   3        0.30       -0.74      1.97 o 
   4  10   3        3.89        1.13      1.83 o 
   5  10   3       12.84       12.37      1.57 o 
   6  10   3        0.44        0.75      1.95 o 
   7  10   3        1.34        2.19      1.27 o 
   8  10   3        9.18        6.17      1.16 o 
  -3  11   3       16.89       16.09      1.18 o 
  -2  11   3       51.60       47.12      2.44 o 
  -1  11   3       63.64       69.58      2.89 o 
   0  11   3       29.21       24.99      2.38 o 
   1  11   3       37.50       36.58      2.58 o 
   2  11   3        3.28        2.87      1.36 o 
   3  11   3        9.57        8.67      1.51 o 
   4  11   3        0.26        0.52      1.75 o 
   5  11   3        2.86        2.82      1.91 o 
   6  11   3        6.63        5.38      1.36 o 
   7  11   3        5.88        2.82      1.10 o 
  -2  12   3       12.13       12.69      1.05 o 
  -1  12   3       41.04       36.63      2.10 o 
   0  12   3       20.78       15.74      1.29 o 
   1  12   3        2.34        1.60      1.15 o 
   2  12   3       14.68       21.66      2.04 o 
   3  12   3        0.15       -1.78      1.78 o 
   4  12   3        9.68        7.58      1.33 o 
   5  12   3        0.69        0.38      1.54 o 
   6  12   3        4.23        2.02      1.39 o 
   1  13   3        0.47        1.26      1.28 o 
   2  13   3        0.54        0.22      1.29 o 
   3  13   3        1.52       -0.40      1.30 o 
   4  13   3        3.24        4.65      0.98 o 
  -2 -11   4        0.02       -2.54      2.54 o 
  -1 -11   4        2.46        5.63      0.96 o 
   0 -11   4        9.52       13.50      1.07 o 
   1 -11   4        3.65        4.67      0.96 o 
  -4 -10   4       15.84       10.84      1.27 o 
  -3 -10   4        1.73        0.50      1.75 o 
  -2 -10   4        0.79        1.57      1.20 o 
  -1 -10   4        4.31        2.53      1.15 o 
   0 -10   4        1.57        1.81      1.70 o 
   1 -10   4       35.10       30.78      2.22 o 
   2 -10   4        1.71        2.23      1.56 o 
   3 -10   4      104.30      120.37      2.94 o 
   4 -10   4        1.99        0.12      1.24 o 
  -5  -9   4       19.62       20.72      1.93 o 
  -4  -9   4       48.38       60.53      2.72 o 
  -3  -9   4        9.31       11.51      1.40 o 
  -2  -9   4        2.36        0.68      2.07 o 
  -1  -9   4        0.00        4.45      1.32 o 
   0  -9   4       71.45       73.73      3.11 o 
   1  -9   4       18.83       12.81      1.40 o 
   2  -9   4       21.67       16.92      1.47 o 
   3  -9   4       11.02       14.82      1.34 o 
   4  -9   4       52.03       35.65      2.13 o 
   5  -9   4        5.43        4.56      0.98 o 
  -6  -8   4       48.52       37.91      2.22 o 
  -5  -8   4        0.25       -0.07      1.73 o 
  -4  -8   4        3.30        2.56      1.89 o 
  -3  -8   4       10.75        7.31      1.48 o 
  -2  -8   4       16.47       17.86      1.62 o 
  -1  -8   4       82.81       94.90      3.49 o 
   0  -8   4      108.70      107.37      3.51 o 
   1  -8   4       36.46       29.03      2.44 o 
   2  -8   4        0.09        2.42      1.84 o 
   3  -8   4      150.05      156.68      4.06 o 
   4  -8   4       23.92       24.82      2.12 o 
   5  -8   4        1.33        1.68      1.64 o 
   6  -8   4       11.44       14.73      1.17 o 
  -7  -7   4        9.03        8.58      1.15 o 
  -6  -7   4      102.51      116.12      3.47 o 
  -5  -7   4       75.60       81.22      3.19 o 
  -4  -7   4        6.84        9.48      1.57 o 
  -3  -7   4       15.24       21.13      1.72 o 
  -2  -7   4      117.41      115.39      3.60 o 
  -1  -7   4       31.05       31.85      2.44 o 
   0  -7   4      114.03       92.89      2.30 o 
   1  -7   4      219.39      210.64      6.31 o 
   2  -7   4      321.69      309.73      5.42 o 
   3  -7   4       19.24       20.31      1.54 o 
   4  -7   4       11.42       11.72      1.36 o 
   5  -7   4        2.59        3.13      1.25 o 
   6  -7   4       10.94       10.85      1.28 o 
   7  -7   4        9.13        5.81      1.13 o 
  -8  -6   4        0.06       -1.23      1.23 o 
  -7  -6   4        6.11        6.13      1.25 o 
  -6  -6   4      193.16      190.58      4.41 o 
  -5  -6   4       18.27       17.56      1.59 o 
  -4  -6   4        0.19       -0.65      1.99 o 
  -3  -6   4       27.71       17.75      1.14 o 
  -2  -6   4       10.46       14.03      1.01 o 
  -1  -6   4       21.20       14.48      1.03 o 
   0  -6   4      165.34      134.49      3.91 o 
   1  -6   4      115.18       88.55      2.44 o 
   2  -6   4      188.81      156.75      3.68 o 
   3  -6   4       67.71       55.39      1.92 o 
   4  -6   4       27.65       28.54      2.21 o 
   5  -6   4       65.96       55.32      2.96 o 
   6  -6   4       73.49       62.21      2.90 o 
   7  -6   4      110.39      105.34      3.19 o 
   8  -6   4        0.45        0.40      1.31 o 
  -8  -5   4        0.57       -0.57      1.41 o 
  -7  -5   4       39.21       35.60      2.40 o 
  -6  -5   4      174.82      187.50      4.46 o 
  -5  -5   4        8.05       12.41      1.62 o 
  -4  -5   4       41.81       58.83      2.03 o 
  -3  -5   4        0.01        4.09      0.93 o 
  -2  -5   4       66.65       67.23      5.04 o 
  -1  -5   4       30.57       31.38      1.63 o 
   0  -5   4      376.58      306.85      6.04 o 
   1  -5   4        2.67        5.48      1.41 o 
   2  -5   4       29.76       25.61      1.45 o 
   3  -5   4       56.09       45.84      1.79 o 
   4  -5   4      943.04      788.05     19.70 o 
   5  -5   4       11.24       14.36      1.44 o 
   6  -5   4        1.24        1.23      1.90 o 
   7  -5   4       16.89       21.28      2.01 o 
   8  -5   4        1.18        2.31      1.10 o 
   9  -5   4        0.30        0.71      1.20 o 
  -8  -4   4        0.59        0.23      1.52 o 
  -7  -4   4       10.24        8.15      1.31 o 
  -6  -4   4       32.89       37.16      2.55 o 
  -5  -4   4       89.47       85.76      3.19 o 
  -4  -4   4        4.75        4.46      1.08 o 
  -3  -4   4      421.99      515.21      5.30 o 
  -2  -4   4     1088.03     1175.75     76.15 o 
  -1  -4   4        0.20        2.40      1.02 o 
   0  -4   4      110.81       66.20      2.73 o 
   1  -4   4      413.25      384.20      3.39 o 
   2  -4   4       37.70       29.10      1.38 o 
   3  -4   4      289.50      238.45      4.35 o 
   4  -4   4       13.98       13.75      0.97 o 
   5  -4   4       86.32       78.72      3.34 o 
   6  -4   4      300.67      289.26      5.22 o 
   7  -4   4      220.14      213.40      4.61 o 
   8  -4   4       84.86       68.18      2.85 o 
   9  -4   4      196.04      192.49      3.69 o 
  -8  -3   4       49.91       53.97      2.57 o 
  -7  -3   4        9.87        6.51      1.45 o 
  -6  -3   4       65.06       63.18      2.96 o 
  -5  -3   4        0.10        1.72      1.41 o 
  -4  -3   4       70.63       60.69      1.95 o 
  -3  -3   4       14.08       20.55      1.20 o 
  -2  -3   4     2920.49     2835.71    190.70 o 
  -1  -3   4      584.06      681.93     36.75 o 
   0  -3   4        7.64       37.38      2.44 o 
   1  -3   4      234.04      197.96      2.26 o 
   2  -3   4     1038.84      836.24      8.82 o 
   3  -3   4      333.32      284.70      2.86 o 
   4  -3   4       39.39       31.38      1.44 o 
   5  -3   4        0.07        1.56      3.49 o 
   6  -3   4     2591.65     2396.81    107.17 o 
   7  -3   4       85.64       88.78      3.43 o 
   8  -3   4       54.64       55.18      2.77 o 
   9  -3   4       68.56       76.14      2.82 o 
  10  -3   4       19.14       23.52      1.50 o 
  -9  -2   4       13.88       17.20      1.53 o 
  -8  -2   4       57.69       49.99      2.62 o 
  -7  -2   4       11.03       11.79      1.47 o 
  -6  -2   4        2.93        4.41      1.34 o 
  -5  -2   4       20.59       29.08      1.62 o 
  -4  -2   4        3.65        3.35      0.86 o 
  -3  -2   4      181.06      216.16      2.68 o 
  -2  -2   4     1734.26     1624.01    144.83 o 
  -1  -2   4       39.74       59.99     11.16 o 
   0  -2   4      767.77      711.58     27.51 o 
   1  -2   4      804.73      797.93     26.17 o 
   2  -2   4      307.29      251.24      2.36 o 
   3  -2   4     1417.52     1267.61     10.58 o 
   4  -2   4       46.89       46.74      1.49 o 
   5  -2   4      725.33      626.46      9.38 o 
   6  -2   4      490.36      479.82     10.84 o 
   7  -2   4       87.05       86.59      3.17 o 
   8  -2   4        9.74       12.53      1.52 o 
   9  -2   4       11.09       14.71      1.47 o 
  10  -2   4        3.10        3.12      0.98 o 
  -9  -1   4        8.61        6.30      0.99 o 
  -8  -1   4       49.45       45.23      2.52 o 
  -7  -1   4        6.45        4.98      1.34 o 
  -6  -1   4       94.93       85.10      3.33 o 
  -5  -1   4        0.30        2.70      1.07 o 
  -4  -1   4       61.11       80.47      4.17 o 
  -3  -1   4       30.55       28.23      1.39 o 
  -2  -1   4     1511.05     1495.51     65.32 o 
  -1  -1   4      538.77      636.64     56.99 o 
   0  -1   4       28.30       33.50      2.83 o 
   1  -1   4       38.01       26.37      1.14 o 
   2  -1   4     1599.05     1445.29     48.12 o 
   3  -1   4      411.41      392.38     11.34 o 
   4  -1   4      553.74      470.20      4.65 o 
   5  -1   4       13.54       15.80      0.98 o 
   6  -1   4      131.24      150.11      3.68 o 
   7  -1   4        6.69        7.80      0.97 o 
   8  -1   4      450.05      447.32      6.39 o 
   9  -1   4       90.31       89.79      3.27 o 
  10  -1   4        1.16        1.75      1.56 o 
  -9   0   4       79.76       78.93      3.01 o 
  -8   0   4       45.59       53.82      3.15 o 
  -7   0   4      111.50      110.71      2.51 o 
  -6   0   4        4.47        5.24      0.99 o 
  -5   0   4      566.21      612.97     14.97 o 
  -4   0   4       97.89      101.58      2.10 o 
  -3   0   4       91.60       82.33      1.82 o 
  -2   0   4       28.60       31.29      5.30 o 
  -1   0   4      139.64      146.40      3.42 o 
   0   0   4       24.81       34.17      3.21 o 
   1   0   4     4302.56     3940.83    327.84 o 
   2   0   4      264.94      273.05     21.95 o 
   3   0   4      235.79      189.83      9.03 o 
   4   0   4      618.55      603.15     21.06 o 
   5   0   4      300.16      266.22      2.80 o 
   6   0   4      338.05      354.23      3.54 o 
   7   0   4       34.03       31.54      1.64 o 
   8   0   4       85.23       77.06      2.17 o 
   9   0   4        0.14       -1.14      1.29 o 
  10   0   4       13.63       15.99      0.96 o 
  -9   1   4       75.59       95.92      2.47 o 
  -8   1   4      190.34      197.89      4.16 o 
  -7   1   4        6.30        7.86      1.43 o 
  -6   1   4       26.78       26.21      2.43 o 
  -5   1   4       43.58       45.45      2.26 o 
  -4   1   4      629.18      724.40     23.66 o 
  -3   1   4       46.24       60.68      1.63 o 
  -2   1   4      723.99      789.41      7.30 o 
  -1   1   4      197.96      257.16      2.24 o 
   0   1   4      465.24      640.50     17.30 o 
   1   1   4       30.27       32.50      3.23 o 
   2   1   4       67.77       40.39      2.70 o 
   3   1   4      413.42      385.19     12.06 o 
   4   1   4     3009.72     2706.64     74.61 o 
   5   1   4        1.63        2.10      1.13 o 
   6   1   4      730.77      741.30     14.65 o 
   7   1   4       42.06       40.07      3.29 o 
   8   1   4        0.10        4.11      1.36 o 
   9   1   4       30.47       32.41      2.48 o 
  10   1   4       64.64       76.74      2.90 o 
  11   1   4       14.56       16.77      1.45 o 
  -8   2   4       14.13       13.99      1.31 o 
  -7   2   4        5.36        6.02      1.31 o 
  -6   2   4       53.36       43.83      2.62 o 
  -5   2   4        7.00       10.12      0.98 o 
  -4   2   4      306.85      356.54      6.91 o 
  -3   2   4      709.17      722.00     23.34 o 
  -2   2   4      162.34      167.44      2.83 o 
  -1   2   4      378.54      512.03     10.44 o 
   0   2   4      901.70     1067.82     35.96 o 
   1   2   4     2438.95     2745.95     97.97 o 
   2   2   4       56.87       75.94      9.04 o 
   3   2   4       72.58       52.37      1.30 o 
   4   2   4      493.34      508.03     20.22 o 
   5   2   4      147.79      147.28      2.23 o 
   6   2   4      402.56      402.59      5.00 o 
   7   2   4      488.26      524.24      8.11 o 
   8   2   4        0.10        1.82      1.87 o 
   9   2   4      168.05      165.69      4.17 o 
  10   2   4       17.90       19.49      1.54 o 
  11   2   4       16.99       20.11      1.56 o 
  -8   3   4        5.45        6.92      1.12 o 
  -7   3   4       21.07       23.58      2.16 o 
  -6   3   4      460.85      441.63      6.37 o 
  -5   3   4        0.36        0.88      1.32 o 
  -4   3   4      494.62      573.69      9.93 o 
  -3   3   4      171.58      208.96     11.21 o 
  -2   3   4      442.35      511.40      9.72 o 
  -1   3   4      790.64      978.97      4.34 o 
   0   3   4     1394.04     1712.03     10.50 o 
   1   3   4      323.27      340.82     16.34 o 
   2   3   4      300.66      286.72     21.15 o 
   3   3   4      505.27      524.30     16.98 o 
   4   3   4      481.80      437.06     16.10 o 
   5   3   4        0.80        1.10      1.16 o 
   6   3   4       32.49       32.08      1.54 o 
   7   3   4       21.59       17.00      1.08 o 
   8   3   4       60.93       63.51      2.99 o 
   9   3   4       11.06        7.87      1.46 o 
  10   3   4       24.50       23.85      1.53 o 
  11   3   4        7.67        5.21      1.02 o 
  -8   4   4        0.40        0.46      1.30 o 
  -7   4   4       87.14       74.31      2.99 o 
  -6   4   4       53.38       50.50      2.79 o 
  -5   4   4      166.83      175.99      4.23 o 
  -4   4   4      167.61      184.72      2.86 o 
  -3   4   4      448.66      480.32     18.26 o 
  -2   4   4      181.69      198.05      2.45 o 
  -1   4   4     1009.50     1249.19     27.43 o 
   0   4   4      670.94      668.63     15.70 o 
   1   4   4      181.09      250.14      7.71 o 
   2   4   4      102.12      118.78      6.55 o 
   3   4   4       60.29       66.38      3.35 o 
   4   4   4     1802.86     1639.34     83.09 o 
   5   4   4       61.00       76.48      1.82 o 
   6   4   4       91.05       83.91      3.18 o 
   7   4   4      110.41      126.13      2.53 o 
   8   4   4       43.06       53.96      2.72 o 
   9   4   4        3.37        7.41      1.36 o 
  10   4   4       30.34       30.28      2.25 o 
  11   4   4       45.04       47.13      2.08 o 
  -8   5   4       27.92       27.91      1.62 o 
  -7   5   4       81.85       84.62      2.88 o 
  -6   5   4      156.14      161.05      4.03 o 
  -5   5   4       95.89       98.04      3.52 o 
  -4   5   4     1484.17     1741.51    120.64 o 
  -3   5   4        4.91        6.21      0.90 o 
  -2   5   4       46.74       55.32      1.67 o 
  -1   5   4       83.87      108.17      2.44 o 
   0   5   4     1108.14     1229.21     39.29 o 
   1   5   4      341.60      353.78     17.71 o 
   2   5   4     1219.17     1095.42    150.24 o 
   3   5   4     1321.47     1351.66     55.70 o 
   4   5   4     4755.94     4200.77     80.84 o 
   5   5   4      135.09      119.96      4.47 o 
   6   5   4        0.04        1.51      1.25 o 
   7   5   4       19.21       24.12      1.65 o 
   8   5   4       18.81       17.89      1.56 o 
   9   5   4        2.12        1.79      1.87 o 
  10   5   4       13.64       15.42      1.40 o 
  11   5   4        2.52        3.13      0.91 o 
  -7   6   4       50.44       40.65      2.20 o 
  -6   6   4       76.67       60.05      2.83 o 
  -5   6   4      643.46      627.38      7.51 o 
  -4   6   4       58.20       70.42      3.16 o 
  -3   6   4       31.76       37.13      1.70 o 
  -2   6   4        2.23        3.94      1.22 o 
  -1   6   4       76.03      106.91      3.68 o 
   0   6   4       45.53       48.95      2.18 o 
   1   6   4      722.31      802.62     30.60 o 
   2   6   4        9.45       19.39      1.56 o 
   3   6   4        1.03       -0.39      1.09 o 
   4   6   4     1925.58     1737.37     63.72 o 
   5   6   4      256.13      251.54      5.52 o 
   6   6   4       13.06        9.15      1.81 o 
   7   6   4      347.86      368.38      5.79 o 
   8   6   4       50.48       58.96      3.01 o 
   9   6   4        0.03        2.02      1.29 o 
  10   6   4        0.85        3.03      1.10 o 
  -7   7   4        0.03        0.92      0.81 o 
  -6   7   4       54.09       49.76      2.40 o 
  -5   7   4        0.17       -1.77      1.77 o 
  -4   7   4       36.38       38.52      2.66 o 
  -3   7   4      104.30      108.13      3.51 o 
  -2   7   4      799.10      887.87     30.76 o 
  -1   7   4        5.22       10.32      0.99 o 
   0   7   4       69.01       77.52      3.48 o 
   1   7   4       27.21       34.09      2.38 o 
   2   7   4      276.55      268.07     40.34 o 
   3   7   4        7.41        5.84      0.87 o 
   4   7   4       38.73       50.29      2.57 o 
   5   7   4       35.80       35.28      2.41 o 
   6   7   4       37.52       46.21      1.90 o 
   7   7   4       60.54       50.00      2.85 o 
   8   7   4       95.38       87.81      3.41 o 
   9   7   4       14.45       13.14      1.50 o 
  10   7   4        0.83        0.10      1.46 o 
  -6   8   4       39.21       33.27      1.88 o 
  -5   8   4       70.01       70.45      2.82 o 
  -4   8   4       17.72       20.79      1.56 o 
  -3   8   4      105.25      114.53      3.60 o 
  -2   8   4        1.04        2.15      1.92 o 
  -1   8   4        5.75        7.31      1.00 o 
   0   8   4        1.24        5.35      1.01 o 
   1   8   4        7.78        8.97      1.01 o 
   2   8   4       29.28       31.43      3.85 o 
   3   8   4       69.22       50.25      3.78 o 
   4   8   4       11.01        8.12      2.41 o 
   5   8   4        0.98        1.96      1.04 o 
   6   8   4       16.03       19.64      1.59 o 
   7   8   4       22.26       23.00      1.71 o 
   8   8   4       36.43       37.55      2.77 o 
   9   8   4        2.69        2.87      1.23 o 
  10   8   4        4.37        4.41      0.95 o 
  -5   9   4       20.91       20.84      1.71 o 
  -4   9   4        0.68       -0.56      1.73 o 
  -3   9   4       24.50       25.51      2.27 o 
  -2   9   4       18.15       19.01      1.50 o 
  -1   9   4      138.49      145.73      4.04 o 
   0   9   4        3.29       14.78      1.57 o 
   1   9   4      431.56      477.30     26.48 o 
   2   9   4      128.17      129.93     34.23 o 
   3   9   4        4.55        5.78      0.96 o 
   4   9   4        2.72        4.04      1.37 o 
   5   9   4        1.02       -0.64      1.95 o 
   6   9   4        2.29       -0.25      1.94 o 
   7   9   4        3.20        4.73      1.33 o 
   8   9   4       17.75       18.84      1.56 o 
   9   9   4        1.19       -0.57      1.52 o 
  -4  10   4        2.75        3.52      1.02 o 
  -3  10   4        5.02        2.53      1.18 o 
  -2  10   4        4.13        2.64      1.29 o 
  -1  10   4      210.61      217.88      4.62 o 
   0  10   4       78.56       77.59      3.22 o 
   1  10   4       78.22       86.62      3.46 o 
   2  10   4      244.06      260.47      5.12 o 
   3  10   4       95.79       96.85      3.39 o 
   4  10   4        4.65        6.52      1.41 o 
   5  10   4        6.01        6.22      1.40 o 
   6  10   4        7.51        8.42      1.36 o 
   7  10   4       17.24       21.37      2.13 o 
   8  10   4        4.43        1.89      1.13 o 
  -3  11   4        1.21       -0.95      1.42 o 
  -2  11   4      146.21      150.14      3.53 o 
  -1  11   4       24.65       29.46      2.27 o 
   0  11   4       37.95       43.20      2.54 o 
   1  11   4        1.08       -0.62      1.80 o 
   2  11   4        8.20        5.67      1.32 o 
   3  11   4        2.87        6.07      1.31 o 
   4  11   4        3.99        8.43      1.33 o 
   5  11   4        2.49        2.45      1.78 o 
   6  11   4       26.08       24.14      2.15 o 
   7  11   4        1.22        0.14      1.14 o 
   8  11   4        0.93        2.61      0.85 o 
  -2  12   4       14.91        9.23      0.98 o 
  -1  12   4      128.32      144.73      3.23 o 
   0  12   4        6.75       10.42      1.20 o 
   1  12   4       43.61       46.24      2.33 o 
   2  12   4        0.08        0.85      1.51 o 
   3  12   4        5.18        4.94      1.23 o 
   4  12   4        0.03       -0.06      1.62 o 
   5  12   4        0.72        0.57      1.53 o 
   6  12   4        7.86        6.49      1.12 o 
   1  13   4        0.07        0.44      1.26 o 
   2  13   4       12.19       16.87      1.16 o 
   3  13   4        0.07        1.51      1.29 o 
   4  13   4        0.14       -0.98      1.28 o 
  -3 -10   5        2.63        0.18      2.11 o 
  -2 -10   5        0.11        0.30      1.65 o 
  -1 -10   5        0.52        1.60      1.46 o 
   0 -10   5        0.22       -0.44      1.47 o 
   1 -10   5       14.33       20.53      1.84 o 
   2 -10   5        5.07        3.18      0.98 o 
   3 -10   5        0.10        0.00      1.22 o 
  -4  -9   5        0.58        2.79      1.10 o 
  -3  -9   5        2.29        2.50      1.73 o 
  -2  -9   5        2.99        3.68      1.36 o 
  -1  -9   5       40.86       33.00      2.41 o 
   0  -9   5        3.61        1.71      1.72 o 
   1  -9   5        0.21       -0.49      1.72 o 
   2  -9   5       43.68       36.56      2.32 o 
   3  -9   5        9.74        7.31      1.24 o 
   4  -9   5       20.70       29.08      1.97 o 
   5  -9   5       64.31       76.75      2.21 o 
  -6  -8   5        3.99        5.67      0.97 o 
  -5  -8   5        2.02        0.33      1.66 o 
  -4  -8   5       15.44       20.06      1.53 o 
  -3  -8   5        5.47        6.12      1.45 o 
  -2  -8   5       32.16       26.54      2.43 o 
  -1  -8   5        5.61        7.50      1.55 o 
   0  -8   5       29.56       30.58      2.54 o 
   1  -8   5        1.93        2.15      1.27 o 
   2  -8   5        2.36       -1.32      1.78 o 
   3  -8   5       15.06       12.04      1.47 o 
   4  -8   5      103.98      107.98      3.32 o 
   5  -8   5       73.04       73.60      2.68 o 
   6  -8   5       18.10       19.50      1.65 o 
  -6  -7   5        1.03        2.71      1.09 o 
  -5  -7   5       14.07       18.59      1.51 o 
  -4  -7   5        4.77        0.23      2.04 o 
  -3  -7   5       18.77       19.57      1.66 o 
  -2  -7   5        7.72       14.55      1.51 o 
  -1  -7   5        7.04        6.43      1.41 o 
   0  -7   5      109.53       99.44      3.49 o 
   1  -7   5       16.35       19.11      1.58 o 
   2  -7   5      167.89      157.73      4.14 o 
   3  -7   5       65.38       66.63      2.92 o 
   4  -7   5      144.94      127.45      3.73 o 
   5  -7   5       18.97       24.04      2.11 o 
   6  -7   5        0.26        1.97      1.54 o 
   7  -7   5      189.77      214.93      3.57 o 
  -7  -6   5        0.04       -1.44      1.44 o 
  -6  -6   5       15.66       14.32      1.41 o 
  -5  -6   5        4.41        6.09      1.51 o 
  -4  -6   5       39.90       52.77      2.88 o 
  -3  -6   5       17.82       14.58      1.59 o 
  -2  -6   5       79.54       89.10      3.31 o 
  -1  -6   5       80.74       75.27      2.83 o 
   0  -6   5      141.57      127.03      2.94 o 
   1  -6   5      103.43       90.01      2.27 o 
   2  -6   5      131.57      103.63      2.46 o 
   3  -6   5      476.48      398.94      5.96 o 
   4  -6   5       54.91       54.31      2.82 o 
   5  -6   5       67.93       71.39      3.03 o 
   6  -6   5      560.19      495.33      6.53 o 
   7  -6   5        1.12        1.90      1.57 o 
   8  -6   5        3.58        1.74      0.92 o 
  -7  -5   5        0.05       -1.56      1.56 o 
  -6  -5   5       12.12       17.22      1.58 o 
  -5  -5   5        5.72        6.99      1.46 o 
  -4  -5   5        2.09        5.29      1.46 o 
  -3  -5   5       70.61       70.55      3.71 o 
  -2  -5   5       37.73       36.65      1.76 o 
  -1  -5   5        0.55       -1.18      1.26 o 
   0  -5   5        2.18       -0.39      1.26 o 
   1  -5   5        2.01        1.47      1.20 o 
   2  -5   5       66.19       58.52      1.93 o 
   3  -5   5     1465.69     1205.80     21.27 o 
   4  -5   5      910.81      773.51     24.03 o 
   5  -5   5       90.60       77.35      3.11 o 
   6  -5   5        3.96        3.97      1.31 o 
   7  -5   5       19.18       19.77      1.89 o 
   8  -5   5      130.31      117.37      3.13 o 
  -8  -4   5        7.01        8.58      0.98 o 
  -7  -4   5        0.32       -1.71      1.71 o 
  -6  -4   5        8.38        8.26      1.44 o 
  -5  -4   5       19.59       29.35      2.56 o 
  -4  -4   5      205.20      187.01      4.40 o 
  -3  -4   5        6.90       11.57      1.98 o 
  -2  -4   5        0.25        3.66      4.17 o 
  -1  -4   5        9.38        6.62      0.91 o 
   0  -4   5      109.57       99.71      2.08 o 
   1  -4   5        5.19        9.53      0.86 o 
   2  -4   5      402.58      343.22      4.84 o 
   3  -4   5      450.03      357.82     11.43 o 
   4  -4   5      178.54      134.70      4.78 o 
   5  -4   5      620.59      533.96     19.63 o 
   6  -4   5      123.33       98.51      3.49 o 
   7  -4   5       65.26       60.89      2.91 o 
   8  -4   5       80.14       83.18      3.07 o 
   9  -4   5       89.12       96.09      2.71 o 
  -8  -3   5        0.06       -0.57      1.32 o 
  -7  -3   5        1.07        1.61      1.72 o 
  -6  -3   5        0.08        1.28      1.85 o 
  -5  -3   5        3.10        3.78      1.46 o 
  -4  -3   5      363.06      393.68      8.13 o 
  -3  -3   5       77.19       71.35      2.01 o 
  -2  -3   5      396.37      432.59      9.99 o 
  -1  -3   5       88.66       72.28      5.17 o 
   0  -3   5       84.93       94.20      7.02 o 
   1  -3   5       60.61       83.72      1.78 o 
   2  -3   5      261.80      207.08      2.57 o 
   3  -3   5        6.07        7.10      1.46 o 
   4  -3   5       28.21       22.09      1.24 o 
   5  -3   5      334.77      288.74     11.88 o 
   6  -3   5       96.54       83.52      4.90 o 
   7  -3   5       98.69       98.95      3.47 o 
   8  -3   5       15.09       17.00      1.41 o 
   9  -3   5        6.46        5.99      1.16 o 
  -8  -2   5       19.72       17.65      1.31 o 
  -7  -2   5       15.05       18.22      1.54 o 
  -6  -2   5       24.37       22.71      1.69 o 
  -5  -2   5       60.00       44.68      2.74 o 
  -4  -2   5        0.89        0.14      1.29 o 
  -3  -2   5      291.33      289.06      3.23 o 
  -2  -2   5     2975.11     2819.05    259.95 o 
  -1  -2   5     1173.01     1073.18    131.14 o 
   0  -2   5      182.84      206.22     15.79 o 
   1  -2   5      745.04      799.34     34.77 o 
   2  -2   5       35.40       19.89      1.22 o 
   3  -2   5       83.07       69.21      1.64 o 
   4  -2   5      498.54      458.12      9.44 o 
   5  -2   5      159.50      144.63      5.27 o 
   6  -2   5        1.18        4.22      1.83 o 
   7  -2   5        1.05        1.35      1.81 o 
   8  -2   5       35.87       34.31      2.57 o 
   9  -2   5       23.03       27.02      2.14 o 
  10  -2   5      134.01      157.79      3.18 o 
  -8  -1   5       49.06       43.30      2.26 o 
  -7  -1   5        4.35        1.64      1.33 o 
  -6  -1   5        0.13        0.24      1.89 o 
  -5  -1   5        0.36        0.49      1.10 o 
  -4  -1   5      148.90      169.74      3.09 o 
  -3  -1   5      238.11      259.07     14.43 o 
  -2  -1   5      177.03      238.74      4.31 o 
  -1  -1   5      204.61      203.23      9.15 o 
   0  -1   5      656.24      713.76     42.87 o 
   1  -1   5     6056.06     6042.32    333.35 o 
   2  -1   5      324.26      338.97     18.13 o 
   3  -1   5      770.02      729.57      5.16 o 
   4  -1   5       84.37       83.72      2.51 o 
   5  -1   5        5.86        9.28      0.87 o 
   6  -1   5      421.95      382.92     16.81 o 
   7  -1   5       12.99       14.10      0.99 o 
   8  -1   5        1.30        1.46      1.84 o 
   9  -1   5      138.68      146.15      3.88 o 
  10  -1   5        5.48        7.42      1.11 o 
  -8   0   5        0.42       -1.09      1.09 o 
  -7   0   5        3.89        5.29      0.92 o 
  -6   0   5       80.57       76.19      2.26 o 
  -5   0   5       10.80       10.16      1.03 o 
  -4   0   5      366.76      375.20      6.16 o 
  -3   0   5       39.82       60.97      1.73 o 
  -2   0   5      226.38      198.40      2.44 o 
  -1   0   5       27.84       14.91      0.82 o 
   0   0   5      917.64      934.84     63.82 o 
   1   0   5      507.02      475.43     35.18 o 
   2   0   5      496.27      422.53     21.39 o 
   3   0   5     2020.66     1834.16     78.70 o 
   4   0   5      289.76      319.25      8.39 o 
   5   0   5       33.96       32.45      1.42 o 
   6   0   5      823.48      805.69      5.28 o 
   7   0   5       11.12        8.47      0.97 o 
   8   0   5       13.18       16.49      1.70 o 
   9   0   5       41.06       54.14      3.02 o 
  10   0   5        8.68        7.77      0.86 o 
  -8   1   5        2.66        2.90      1.06 o 
  -7   1   5       22.47       18.79      1.54 o 
  -6   1   5       83.87       79.47      3.12 o 
  -5   1   5        0.03        0.21      2.16 o 
  -4   1   5      274.35      357.40     26.15 o 
  -3   1   5       28.84       32.94      2.15 o 
  -2   1   5      201.44      224.79      3.37 o 
  -1   1   5     2007.98     2214.38     63.92 o 
   0   1   5      501.03      461.00      9.61 o 
   1   1   5       27.60       20.14      1.64 o 
   2   1   5     1118.25      875.90     71.12 o 
   3   1   5      983.19      845.34     40.79 o 
   4   1   5     1156.91     1128.01     13.88 o 
   5   1   5        1.17        0.89      1.73 o 
   6   1   5       38.52       37.76      1.58 o 
   7   1   5       28.92       24.48      1.65 o 
   8   1   5       76.38       72.15      3.13 o 
   9   1   5       35.07       25.99      2.46 o 
  10   1   5        6.00       11.15      1.25 o 
  11   1   5       42.78       45.59      1.95 o 
  -8   2   5        2.25        1.76      1.00 o 
  -7   2   5       20.87       21.69      2.13 o 
  -6   2   5        0.07        2.11      1.81 o 
  -5   2   5       20.14       17.70      1.57 o 
  -4   2   5      750.04      787.92     39.26 o 
  -3   2   5       19.94       16.48      0.95 o 
  -2   2   5       59.84       48.61      1.54 o 
  -1   2   5     5078.22     5998.02    150.56 o 
   0   2   5      739.58      869.32     29.06 o 
   1   2   5        2.09        3.41      0.67 o 
   2   2   5      516.42      447.98     36.35 o 
   3   2   5       96.36       81.70      2.08 o 
   4   2   5        6.33        1.48      0.85 o 
   5   2   5        1.45        1.34      0.87 o 
   6   2   5        0.88       -0.36      1.20 o 
   7   2   5        0.68        4.36      1.66 o 
   8   2   5       94.13       81.24      3.30 o 
   9   2   5        4.12        4.94      1.45 o 
  10   2   5        6.06        5.99      1.27 o 
  11   2   5        7.17       15.12      1.46 o 
  -8   3   5       11.08       13.67      0.93 o 
  -7   3   5        5.70        4.99      1.21 o 
  -6   3   5       17.87       19.39      1.60 o 
  -5   3   5      122.18      118.18      3.57 o 
  -4   3   5      104.38       85.89      3.55 o 
  -3   3   5      203.42      224.24      7.37 o 
  -2   3   5        5.58        9.64      0.83 o 
  -1   3   5      576.58      722.89     11.71 o 
   0   3   5      292.44      352.75      8.54 o 
   1   3   5     3537.86     3705.68    162.61 o 
   2   3   5     1647.17     1553.84    127.63 o 
   3   3   5       62.44       45.67      1.36 o 
   4   3   5      193.32      181.56      9.04 o 
   5   3   5      490.81      419.61     16.09 o 
   6   3   5       18.74       17.80      2.35 o 
   7   3   5        5.75        8.07      1.02 o 
   8   3   5        4.72        8.27      1.48 o 
   9   3   5       11.70       14.75      1.46 o 
  10   3   5       31.30       27.52      2.32 o 
  11   3   5        3.20        2.08      0.94 o 
  -8   4   5       61.88       59.34      1.96 o 
  -7   4   5        6.09        6.39      1.23 o 
  -6   4   5       10.69       11.21      1.38 o 
  -5   4   5      109.00      114.15      3.64 o 
  -4   4   5       62.14       68.49      2.59 o 
  -3   4   5        7.91        8.00      1.01 o 
  -2   4   5      394.00      455.87     13.42 o 
  -1   4   5      130.41      172.60      4.98 o 
   0   4   5     1258.58     1340.47     29.22 o 
   1   4   5        3.96        6.78      0.77 o 
   2   4   5     1827.37     1708.02    113.56 o 
   3   4   5       44.46       35.59      3.01 o 
   4   4   5     1063.54      967.82     33.11 o 
   5   4   5       12.37       18.03      0.93 o 
   6   4   5        4.07        4.57      1.68 o 
   7   4   5       13.87       16.02      2.06 o 
   8   4   5        1.56       -0.32      2.04 o 
   9   4   5        2.24        5.97      1.28 o 
  10   4   5       22.89       16.01      1.48 o 
  11   4   5        1.21        1.70      1.25 o 
  -7   5   5       16.29       15.51      1.19 o 
  -6   5   5        8.27        7.32      1.28 o 
  -5   5   5       24.69       23.79      2.35 o 
  -4   5   5      332.23      368.63      5.77 o 
  -3   5   5      610.81      673.84     28.54 o 
  -2   5   5      773.25      790.76     25.91 o 
  -1   5   5        1.00        1.49      1.12 o 
   0   5   5       76.45       92.13      1.85 o 
   1   5   5       31.55       24.82      1.27 o 
   2   5   5      215.77      221.06     11.64 o 
   3   5   5      368.91      305.43     15.52 o 
   4   5   5      420.23      393.84     20.72 o 
   5   5   5      924.38      792.53     25.09 o 
   6   5   5      472.40      415.68      9.09 o 
   7   5   5        2.49        3.86      0.98 o 
   8   5   5       12.95       12.60      1.43 o 
   9   5   5        2.48        1.72      1.89 o 
  10   5   5        0.47       -1.69      1.69 o 
  11   5   5        1.05        0.87      1.32 o 
  -7   6   5       75.01       71.73      2.25 o 
  -6   6   5        7.83        5.36      1.24 o 
  -5   6   5        7.75        6.80      1.35 o 
  -4   6   5       71.71       75.19      3.19 o 
  -3   6   5     1106.14     1261.22     75.58 o 
  -2   6   5       44.52       50.29      1.84 o 
  -1   6   5      283.04      291.90      6.98 o 
   0   6   5       79.88      100.70      2.04 o 
   1   6   5       59.28       48.58      3.69 o 
   2   6   5      451.22      425.02     36.94 o 
   3   6   5       24.81       22.26      1.34 o 
   4   6   5       38.98       27.94      3.63 o 
   5   6   5       49.97       42.09      2.09 o 
   6   6   5        1.38       -1.41      1.41 o 
   7   6   5        9.79       10.22      1.61 o 
   8   6   5       28.15       24.05      1.75 o 
   9   6   5        0.09       -1.13      1.83 o 
  10   6   5        0.13        2.33      1.07 o 
  -6   7   5      312.60      279.32      4.37 o 
  -5   7   5        2.70        1.24      1.69 o 
  -4   7   5       26.83       29.37      2.54 o 
  -3   7   5      688.38      741.52      8.06 o 
  -2   7   5      228.59      257.40     11.90 o 
  -1   7   5     1440.51     1469.73     73.85 o 
   0   7   5      580.35      597.85     29.41 o 
   1   7   5       50.30       53.73      3.57 o 
   2   7   5      147.84      113.81     19.39 o 
   3   7   5       92.08       84.91      8.20 o 
   4   7   5       11.97       13.49      0.97 o 
   5   7   5       48.35       33.31      2.61 o 
   6   7   5       11.02       10.99      1.07 o 
   7   7   5        7.35        9.87      1.64 o 
   8   7   5      145.04      166.16      4.25 o 
   9   7   5        0.27        1.34      1.83 o 
  10   7   5        0.19        0.00      1.45 o 
  -6   8   5       11.47        6.92      0.93 o 
  -5   8   5        4.99        4.38      1.10 o 
  -4   8   5      172.61      166.31      4.07 o 
  -3   8   5       74.22       80.75      3.15 o 
  -2   8   5      271.50      295.41      5.29 o 
  -1   8   5      352.32      348.87     13.32 o 
   0   8   5      644.29      647.35     36.90 o 
   1   8   5       73.99       68.61      4.26 o 
   2   8   5       29.79       27.15      2.37 o 
   3   8   5       68.81       63.68      6.73 o 
   4   8   5        1.08       -1.26      1.35 o 
   5   8   5       94.78       83.80      3.76 o 
   6   8   5        1.01       -0.88      2.00 o 
   7   8   5       62.87       66.68      3.08 o 
   8   8   5       71.52       70.52      3.03 o 
   9   8   5        0.89        2.22      1.69 o 
  10   8   5        0.02        0.00      1.36 o 
  -5   9   5       93.76       93.93      2.55 o 
  -4   9   5       54.87       56.10      2.48 o 
  -3   9   5      150.64      140.03      3.79 o 
  -2   9   5       87.51       89.11      3.27 o 
  -1   9   5       94.19       88.22      3.36 o 
   0   9   5      398.95      405.57      6.09 o 
   1   9   5      100.04       88.48      3.33 o 
   2   9   5      144.90      143.61      3.92 o 
   3   9   5       41.17       33.57      2.48 o 
   4   9   5      130.23      119.45      3.72 o 
   5   9   5       19.85       18.15      1.66 o 
   6   9   5        0.27       -0.41      1.91 o 
   7   9   5        6.08        4.48      1.40 o 
   8   9   5        2.15        2.32      1.83 o 
   9   9   5        0.34        0.80      1.51 o 
  -4  10   5       38.13       32.28      1.92 o 
  -3  10   5       46.43       43.99      2.27 o 
  -2  10   5        9.71       12.47      1.36 o 
  -1  10   5       13.33       10.88      1.40 o 
   0  10   5       10.13       11.17      1.46 o 
   1  10   5       19.69       23.51      2.26 o 
   2  10   5        7.52        5.76      1.44 o 
   3  10   5        1.58        1.46      1.90 o 
   4  10   5       17.00       10.79      1.54 o 
   5  10   5       10.15       10.72      1.53 o 
   6  10   5        0.34        1.91      1.71 o 
   7  10   5        1.32        3.56      1.18 o 
   8  10   5        1.20       -1.20      1.58 o 
   9  10   5        0.10        1.42      0.87 o 
  -3  11   5       10.22       11.59      1.01 o 
  -2  11   5       63.83       67.98      2.54 o 
  -1  11   5        8.13        5.06      1.19 o 
   0  11   5       10.28        7.98      1.36 o 
   1  11   5        0.06        1.14      1.21 o 
   2  11   5       13.21       16.72      1.53 o 
   3  11   5       37.33       33.05      2.36 o 
   4  11   5        5.76        1.27      1.99 o 
   5  11   5        0.66       -1.15      1.87 o 
   6  11   5       38.09       45.48      2.45 o 
   7  11   5        6.11        7.42      1.15 o 
   8  11   5        0.20        1.05      1.27 o 
  -1  12   5       27.61       26.98      1.80 o 
   0  12   5       29.13       32.66      1.97 o 
   1  12   5        1.65        0.94      1.51 o 
   2  12   5        1.93        4.69      1.19 o 
   3  12   5        4.31        5.30      1.25 o 
   4  12   5        1.44        2.34      1.21 o 
   5  12   5        5.69        5.69      1.19 o 
   6  12   5        7.66        6.40      1.14 o 
   1  13   5       53.41       58.43      2.03 o 
   2  13   5        0.38       -0.73      1.31 o 
   3  13   5        2.79        2.13      0.95 o 
   4  13   5        0.74        1.57      0.91 o 
  -1 -10   6        2.93        1.48      0.92 o 
   0 -10   6        0.23       -0.63      1.25 o 
   1 -10   6        0.58        1.31      1.18 o 
  -3  -9   6        6.86        6.89      1.16 o 
  -2  -9   6       39.08       31.75      2.22 o 
  -1  -9   6        1.43        0.36      1.57 o 
   0  -9   6        7.62       10.85      1.27 o 
   1  -9   6       13.27       15.56      1.35 o 
   2  -9   6        0.36       -0.46      1.49 o 
   3  -9   6        5.86        6.31      1.04 o 
   4  -9   6       21.13       31.15      1.79 o 
  -5  -8   6        1.07        1.81      1.33 o 
  -4  -8   6        0.90       -0.49      1.59 o 
  -3  -8   6        0.18        1.47      1.76 o 
  -2  -8   6       25.87       21.12      1.55 o 
  -1  -8   6       69.05       57.95      2.84 o 
   0  -8   6        0.42        1.34      1.75 o 
   1  -8   6        3.90        7.39      1.33 o 
   2  -8   6        2.14        4.84      1.30 o 
   3  -8   6       40.57       40.50      2.41 o 
   4  -8   6        0.91        1.44      1.53 o 
   5  -8   6       27.42       28.03      1.87 o 
  -5  -7   6        0.39        1.90      1.50 o 
  -4  -7   6        0.26       -0.47      1.73 o 
  -3  -7   6        6.18        8.26      1.40 o 
  -2  -7   6      119.93      123.21      3.80 o 
  -1  -7   6        3.20        4.00      1.46 o 
   0  -7   6        1.96        4.15      1.38 o 
   1  -7   6        0.26        1.28      1.75 o 
   2  -7   6       51.29       58.83      3.01 o 
   3  -7   6       32.22       28.41      2.35 o 
   4  -7   6        1.22       -0.07      1.74 o 
   5  -7   6       22.31       24.38      2.12 o 
   6  -7   6       19.93       18.42      1.79 o 
   7  -7   6        0.73        2.87      0.87 o 
  -6  -6   6       12.06       10.18      1.18 o 
  -5  -6   6        0.20        1.67      1.70 o 
  -4  -6   6       14.05        7.65      1.42 o 
  -3  -6   6       33.95       46.85      2.68 o 
  -2  -6   6       58.70       49.00      2.92 o 
  -1  -6   6      112.35      109.55      3.49 o 
   0  -6   6       16.08       17.34      1.60 o 
   1  -6   6        4.71        3.90      1.40 o 
   2  -6   6      219.00      196.66      4.42 o 
   3  -6   6      195.01      168.30      4.19 o 
   4  -6   6      134.86      150.36      4.01 o 
   5  -6   6        0.67        4.22      1.33 o 
   6  -6   6        8.24       11.61      1.29 o 
   7  -6   6        8.49        9.75      1.14 o 
  -7  -5   6       14.52       15.38      1.11 o 
  -6  -5   6        6.99        9.84      1.37 o 
  -5  -5   6       19.50       16.43      1.53 o 
  -4  -5   6      381.15      408.98      6.27 o 
  -3  -5   6       23.69       28.73      2.66 o 
  -2  -5   6        0.12       -0.32      2.07 o 
  -1  -5   6        6.83        9.14      1.03 o 
   0  -5   6      113.10      114.23      2.91 o 
   1  -5   6      150.91      129.98      3.56 o 
   2  -5   6        0.21       -1.28      1.28 o 
   3  -5   6       47.14       48.78      3.45 o 
   4  -5   6      123.01      128.53      3.74 o 
   5  -5   6     1188.70     1176.24     10.14 o 
   6  -5   6        6.09        6.30      1.39 o 
   7  -5   6        0.37        2.09      1.66 o 
   8  -5   6       13.08       15.78      1.22 o 
  -7  -4   6        0.31       -0.89      1.41 o 
  -6  -4   6        3.31        2.88      1.20 o 
  -5  -4   6       11.25       12.78      1.49 o 
  -4  -4   6      323.42      320.60      5.72 o 
  -3  -4   6      613.73      577.35      7.15 o 
  -2  -4   6      117.27      118.28      4.41 o 
  -1  -4   6       44.77       40.68      2.10 o 
   0  -4   6      317.76      315.00      3.59 o 
   1  -4   6       72.25       79.94      2.03 o 
   2  -4   6        3.01        2.44      0.86 o 
   3  -4   6      311.65      266.47      7.13 o 
   4  -4   6      308.21      266.26      9.56 o 
   5  -4   6      981.97      930.11      8.91 o 
   6  -4   6      253.56      259.11      5.10 o 
   7  -4   6       14.60       16.66      1.38 o 
   8  -4   6        2.44        4.90      1.11 o 
   9  -4   6        0.02       -0.98      1.33 o 
  -7  -3   6       11.51       13.76      1.24 o 
  -6  -3   6        0.22        0.06      1.90 o 
  -5  -3   6        9.98        7.15      1.44 o 
  -4  -3   6      894.22      961.56      9.20 o 
  -3  -3   6       38.29       29.34      1.79 o 
  -2  -3   6        2.99        5.20      0.93 o 
  -1  -3   6        0.48        1.76      1.23 o 
   0  -3   6      131.74      135.00      3.85 o 
   1  -3   6      260.49      236.12      4.48 o 
   2  -3   6        0.17        3.57      0.91 o 
   3  -3   6      146.57      123.77      2.44 o 
   4  -3   6       31.81       24.61      1.53 o 
   5  -3   6       79.67       84.70      2.21 o 
   6  -3   6       29.15       19.94      1.65 o 
   7  -3   6      165.95      167.89      4.24 o 
   8  -3   6       53.60       54.21      2.72 o 
   9  -3   6       10.22       13.34      1.26 o 
  -8  -2   6       10.05       11.45      0.98 o 
  -7  -2   6       16.75       18.37      1.34 o 
  -6  -2   6        5.58        6.53      1.46 o 
  -5  -2   6        3.37        2.68      1.39 o 
  -4  -2   6       94.99       94.38      2.43 o 
  -3  -2   6      345.07      355.28      6.02 o 
  -2  -2   6        7.14        7.49      1.51 o 
  -1  -2   6       32.90       24.35      2.06 o 
   0  -2   6      553.26      574.47     23.49 o 
   1  -2   6      192.96      207.95     11.52 o 
   2  -2   6      252.70      249.53      2.78 o 
   3  -2   6       60.91       72.02      1.82 o 
   4  -2   6        5.28       10.59      1.13 o 
   5  -2   6      111.48      110.25      2.35 o 
   6  -2   6      343.20      338.10      7.66 o 
   7  -2   6      101.07      101.34      3.44 o 
   8  -2   6       49.68       53.82      2.72 o 
   9  -2   6       19.13       23.92      2.05 o 
  10  -2   6        0.25        3.22      0.98 o 
  -8  -1   6        3.59        2.35      0.93 o 
  -7  -1   6       28.28       21.81      2.11 o 
  -6  -1   6       58.07       48.64      2.79 o 
  -5  -1   6       39.15       43.43      2.77 o 
  -4  -1   6       21.54       19.67      1.16 o 
  -3  -1   6       96.59      116.16      2.37 o 
  -2  -1   6       71.41       70.85      1.99 o 
  -1  -1   6      442.61      473.03     26.15 o 
   0  -1   6      158.04      141.47      5.79 o 
   1  -1   6       59.28      111.28     14.05 o 
   2  -1   6      126.04      110.16      4.64 o 
   3  -1   6     2121.57     1983.67     19.39 o 
   4  -1   6       17.44       33.20      2.28 o 
   5  -1   6       16.59       15.07      1.47 o 
   6  -1   6        0.40        0.33      1.30 o 
   7  -1   6       57.17       58.63      2.85 o 
   8  -1   6       35.89       34.58      2.48 o 
   9  -1   6      150.16      190.37      4.23 o 
  10  -1   6       51.94       59.78      2.34 o 
  -8   0   6        1.88        0.51      0.80 o 
  -7   0   6        1.64       -0.43      1.18 o 
  -6   0   6      106.86       99.24      6.07 o 
  -5   0   6       15.52       16.50      3.43 o 
  -4   0   6      103.71       98.73      7.75 o 
  -3   0   6        7.54        7.44      2.04 o 
  -2   0   6       55.23       64.62      1.78 o 
  -1   0   6       15.08       11.32      0.87 o 
   0   0   6      180.07      210.90     14.06 o 
   1   0   6      104.27       88.71      7.85 o 
   2   0   6       13.69       36.15      5.80 o 
   3   0   6      378.10      397.20     25.94 o 
   4   0   6      410.05      313.98     17.01 o 
   5   0   6      372.21      362.55      3.48 o 
   6   0   6       39.34       51.12      3.73 o 
   7   0   6       17.44       15.94      1.07 o 
   8   0   6      227.00      239.73      3.42 o 
   9   0   6        3.07        2.17      1.00 o 
  10   0   6        5.73        8.05      0.83 o 
  -8   1   6       24.91       29.64      1.62 o 
  -7   1   6       38.25       47.21      2.52 o 
  -6   1   6      201.46      175.07      4.28 o 
  -5   1   6      146.43      169.54      4.09 o 
  -4   1   6       24.12       15.76      1.06 o 
  -3   1   6      212.74      213.80      9.19 o 
  -2   1   6      126.72      157.70      8.28 o 
  -1   1   6      209.56      186.56      5.77 o 
   0   1   6       25.44       22.20      1.25 o 
   1   1   6       58.32       72.16      7.68 o 
   2   1   6       14.53       32.14      3.77 o 
   3   1   6      832.84      807.36     37.55 o 
   4   1   6       52.89       45.04      1.48 o 
   5   1   6      493.05      504.28     21.75 o 
   6   1   6       63.53       69.03      4.59 o 
   7   1   6      217.05      215.42      3.18 o 
   8   1   6      167.49      150.83      3.97 o 
   9   1   6       29.87       28.25      2.35 o 
  10   1   6        8.44        8.77      1.23 o 
  11   1   6        0.80        0.53      1.22 o 
  -8   2   6       45.27       47.21      1.84 o 
  -7   2   6        4.39        1.73      1.73 o 
  -6   2   6      118.96      119.41      3.65 o 
  -5   2   6      191.19      168.88      4.24 o 
  -4   2   6      196.76      212.04     11.64 o 
  -3   2   6       58.76       59.41      1.85 o 
  -2   2   6      281.77      280.90      6.82 o 
  -1   2   6       92.25       95.43      1.87 o 
   0   2   6       96.46      128.62      6.55 o 
   1   2   6       12.91       13.36      2.35 o 
   2   2   6       46.27       38.27      4.98 o 
   3   2   6      105.30      106.27      5.87 o 
   4   2   6      236.24      221.99      9.69 o 
   5   2   6       35.90       47.07      1.59 o 
   6   2   6      690.89      724.01     22.67 o 
   7   2   6        0.72        2.23      1.30 o 
   8   2   6       55.27       77.00      3.12 o 
   9   2   6       39.12       34.91      2.39 o 
  10   2   6       42.36       57.04      2.64 o 
  11   2   6        7.92        8.06      1.01 o 
  -7   3   6       13.55       13.55      1.22 o 
  -6   3   6       19.06       15.45      1.49 o 
  -5   3   6      229.11      240.59      4.91 o 
  -4   3   6        9.21       10.79      1.04 o 
  -3   3   6      525.60      574.72     24.65 o 
  -2   3   6      302.18      323.70      4.66 o 
  -1   3   6      376.87      389.67      7.93 o 
   0   3   6       20.35       34.35      4.95 o 
   1   3   6      962.93     1046.89     65.19 o 
   2   3   6       26.53       55.26      1.49 o 
   3   3   6      849.25      666.70     49.51 o 
   4   3   6       30.69       33.29      1.41 o 
   5   3   6       48.17       46.04      1.63 o 
   6   3   6       67.89       55.81      2.56 o 
   7   3   6      151.28      140.44      2.69 o 
   8   3   6       75.64       87.93      3.29 o 
   9   3   6       21.98       26.77      2.31 o 
  10   3   6       14.69       15.24      1.36 o 
  11   3   6        0.22        1.30      1.24 o 
  -7   4   6      136.55      134.42      3.21 o 
  -6   4   6      393.09      365.13      5.59 o 
  -5   4   6        5.23        6.44      1.35 o 
  -4   4   6        6.44        8.85      1.37 o 
  -3   4   6       43.76       40.85      1.76 o 
  -2   4   6        3.80        6.83      0.92 o 
  -1   4   6        1.58        1.42      0.91 o 
   0   4   6      952.67     1079.33      5.32 o 
   1   4   6      349.32      447.17     19.68 o 
   2   4   6     1172.00     1293.62     92.26 o 
   3   4   6      260.11      244.98     15.21 o 
   4   4   6        2.11        9.43      1.40 o 
   5   4   6       33.63       28.29      2.98 o 
   6   4   6      276.31      261.07     11.86 o 
   7   4   6        5.60        1.91      0.97 o 
   8   4   6      156.12      172.02      4.29 o 
   9   4   6       60.01       60.69      2.84 o 
  10   4   6        0.98        2.91      1.12 o 
  11   4   6        0.01        0.71      1.19 o 
  -7   5   6       73.31       81.29      2.23 o 
  -6   5   6        5.45        6.51      1.25 o 
  -5   5   6        8.25       10.42      1.42 o 
  -4   5   6      142.50      145.37      3.85 o 
  -3   5   6      161.76      185.09     13.02 o 
  -2   5   6       15.77       17.33      1.40 o 
  -1   5   6      297.03      328.51     11.89 o 
   0   5   6      167.14      191.55      5.04 o 
   1   5   6       22.25       41.70      1.51 o 
   2   5   6      263.87      294.91     12.91 o 
   3   5   6      285.28      276.22     20.99 o 
   4   5   6        0.20        4.19      1.77 o 
   5   5   6      132.74      142.60      2.44 o 
   6   5   6      593.61      552.81     15.60 o 
   7   5   6       55.27       65.65      2.67 o 
   8   5   6        3.63        8.11      1.48 o 
   9   5   6       21.05       28.25      2.45 o 
  10   5   6        2.32        0.64      1.78 o 
  11   5   6        2.25        1.81      1.29 o 
  -6   6   6        0.13        0.65      1.45 o 
  -5   6   6       37.59       36.75      2.28 o 
  -4   6   6      448.73      480.22      6.53 o 
  -3   6   6        4.31        4.08      1.44 o 
  -2   6   6       75.40       84.46      4.25 o 
  -1   6   6       22.71       26.22      2.25 o 
   0   6   6        2.03        8.80      1.32 o 
   1   6   6       54.63       75.56      5.21 o 
   2   6   6      240.11      225.02     17.75 o 
   3   6   6        7.94        9.85      0.90 o 
   4   6   6      118.40      105.79      4.16 o 
   5   6   6        2.70        3.13      1.58 o 
   6   6   6       18.51       17.59      1.78 o 
   7   6   6      266.21      304.48      5.37 o 
   8   6   6        3.25        3.92      1.38 o 
   9   6   6        0.16        0.53      1.68 o 
  10   6   6       18.54       20.88      1.97 o 
  -6   7   6        0.20        0.04      1.30 o 
  -5   7   6       36.48       39.73      2.25 o 
  -4   7   6        0.03       -1.63      1.86 o 
  -3   7   6      212.87      208.52      4.59 o 
  -2   7   6      143.89      182.69      4.28 o 
  -1   7   6        5.05       13.00      1.54 o 
   0   7   6      149.72      158.07     11.08 o 
   1   7   6       38.19       48.67      1.72 o 
   2   7   6       15.88       14.96      1.12 o 
   3   7   6       36.14       45.24      3.82 o 
   4   7   6       10.65        9.19      0.96 o 
   5   7   6      101.53      100.86      2.32 o 
   6   7   6      513.63      495.84      6.64 o 
   7   7   6       15.42       23.29      1.85 o 
   8   7   6        2.39        2.03      1.49 o 
   9   7   6        0.43        3.09      1.24 o 
  10   7   6        0.01        0.16      1.43 o 
  -5   8   6        4.17        4.01      1.07 o 
  -4   8   6       39.91       36.64      2.34 o 
  -3   8   6        0.10        2.56      1.25 o 
  -2   8   6     1172.69     1268.43     10.54 o 
  -1   8   6      155.81      170.22      4.20 o 
   0   8   6      325.14      333.21     16.43 o 
   1   8   6        1.84        0.21      1.46 o 
   2   8   6       86.71       79.65     10.29 o 
   3   8   6        6.53        9.33      1.53 o 
   4   8   6       27.32       22.49      2.04 o 
   5   8   6       49.50       43.65      2.79 o 
   6   8   6      591.58      608.48      7.46 o 
   7   8   6      147.12      147.23      4.09 o 
   8   8   6        0.42        1.44      1.93 o 
   9   8   6        0.09       -1.40      1.65 o 
  10   8   6        2.80        4.82      0.96 o 
  -4   9   6       15.00       14.09      1.20 o 
  -3   9   6      176.17      179.67      4.10 o 
  -2   9   6       47.24       55.46      2.82 o 
  -1   9   6       88.02      108.67      3.55 o 
   0   9   6      323.30      340.03      5.70 o 
   1   9   6      114.45      100.82      3.43 o 
   2   9   6        0.30        1.83      1.86 o 
   3   9   6       36.10       40.74      2.60 o 
   4   9   6       61.78       59.35      2.93 o 
   5   9   6       64.06       53.58      2.87 o 
   6   9   6       30.61       37.83      2.62 o 
   7   9   6        3.76        2.77      2.02 o 
   8   9   6        6.69       10.14      1.35 o 
   9   9   6        4.57        4.67      1.16 o 
  -4  10   6       69.54       57.21      2.04 o 
  -3  10   6       21.09       22.29      1.84 o 
  -2  10   6       16.33       19.71      1.41 o 
  -1  10   6       68.93       74.32      3.12 o 
   0  10   6       65.72       68.94      2.94 o 
   1  10   6       18.31       11.74      1.58 o 
   2  10   6        0.51        2.59      1.35 o 
   3  10   6        0.48        1.78      1.93 o 
   4  10   6        1.61        1.84      1.88 o 
   5  10   6       32.44       35.50      2.50 o 
   6  10   6       15.73       20.67      1.59 o 
   7  10   6        4.50        4.33      1.32 o 
   8  10   6       30.12       34.45      2.11 o 
   9  10   6        0.00        0.68      0.88 o 
  -2  11   6       29.39       30.56      1.95 o 
  -1  11   6        3.31        3.71      1.14 o 
   0  11   6        1.37        4.20      1.23 o 
   1  11   6        3.82        5.83      1.35 o 
   2  11   6        1.31        1.50      1.91 o 
   3  11   6       29.70       33.03      2.50 o 
   4  11   6       27.73       29.25      2.35 o 
   5  11   6       11.01        9.94      1.45 o 
   6  11   6        0.69        0.52      1.69 o 
   7  11   6        3.18        0.72      1.49 o 
   8  11   6        1.22        1.15      1.30 o 
  -1  12   6        5.09        3.96      0.91 o 
   0  12   6        1.51        0.16      1.48 o 
   1  12   6        5.80        5.85      1.20 o 
   2  12   6        6.88        6.92      1.18 o 
   3  12   6        3.37        5.21      1.14 o 
   4  12   6       31.53       30.25      2.11 o 
   5  12   6       26.01       20.62      1.95 o 
   6  12   6        0.15        1.44      1.48 o 
   2  13   6        0.43        0.26      1.26 o 
   3  13   6        2.35        4.71      0.96 o 
   4  13   6       13.25       13.23      1.09 o 
  -1  -9   7        2.68        1.55      1.41 o 
   0  -9   7        0.97        0.48      1.46 o 
   1  -9   7       12.63       21.45      1.70 o 
   2  -9   7        0.08       -1.04      1.27 o 
   3  -9   7       20.38       32.71      1.62 o 
  -3  -8   7        0.01       -0.30      1.50 o 
  -2  -8   7       45.67       41.82      2.32 o 
  -1  -8   7       46.09       40.65      2.30 o 
   0  -8   7        6.87        7.42      1.28 o 
   1  -8   7        0.21        1.19      1.62 o 
   2  -8   7        5.78        2.17      1.64 o 
   3  -8   7        9.32        5.95      1.15 o 
   4  -8   7        0.77        3.67      1.01 o 
   5  -8   7       38.53       44.00      1.87 o 
  -4  -7   7       31.64       29.34      2.05 o 
  -3  -7   7        4.61        6.56      1.26 o 
  -2  -7   7        0.43        3.12      1.25 o 
  -1  -7   7        6.74        2.85      1.95 o 
   0  -7   7       13.12       11.97      1.47 o 
   1  -7   7       48.45       35.18      2.51 o 
   2  -7   7        0.58        0.98      1.72 o 
   3  -7   7       32.40       24.62      2.21 o 
   4  -7   7       10.41       11.51      1.28 o 
   5  -7   7       34.73       35.67      2.12 o 
   6  -7   7       15.18       22.64      1.64 o 
  -5  -6   7        1.21        0.59      1.43 o 
  -4  -6   7       16.81       21.07      2.09 o 
  -3  -6   7        7.55        3.04      2.04 o 
  -2  -6   7        0.29       -1.49      1.97 o 
  -1  -6   7       19.40       14.19      1.59 o 
   0  -6   7       28.63       26.96      2.47 o 
   1  -6   7      128.63      128.84      3.72 o 
   2  -6   7       29.15       32.35      2.42 o 
   3  -6   7       33.02       36.99      2.37 o 
   4  -6   7      115.79      119.30      3.57 o 
   5  -6   7       98.41      100.65      3.20 o 
   6  -6   7        4.96        4.22      1.14 o 
   7  -6   7      198.76      233.35      3.75 o 
  -6  -5   7        4.49        4.48      1.04 o 
  -5  -5   7        5.29       11.28      1.34 o 
  -4  -5   7       20.61       16.31      1.62 o 
  -3  -5   7        5.13        2.39      2.06 o 
  -2  -5   7       40.57       32.28      2.59 o 
  -1  -5   7        0.26        0.16      1.92 o 
   0  -5   7       60.29       62.25      2.97 o 
   1  -5   7        6.51        6.04      1.39 o 
   2  -5   7        3.58        2.00      1.44 o 
   3  -5   7       23.82       26.07      2.34 o 
   4  -5   7      272.70      254.60      4.97 o 
   5  -5   7       10.80       12.00      1.43 o 
   6  -5   7      204.48      219.58      4.39 o 
   7  -5   7        0.69       -0.25      1.63 o 
   8  -5   7        4.12        4.03      0.98 o 
  -6  -4   7        0.26       -1.41      1.55 o 
  -5  -4   7        0.03       -0.56      1.82 o 
  -4  -4   7      114.05       96.46      3.48 o 
  -3  -4   7      359.67      335.66      5.77 o 
  -2  -4   7      333.75      378.73      5.91 o 
  -1  -4   7        3.05        5.79      0.98 o 
   0  -4   7       27.57       32.46      3.23 o 
   1  -4   7       47.86       47.53      1.83 o 
   2  -4   7        0.69       -1.29      1.29 o 
   3  -4   7      223.00      194.95      3.07 o 
   4  -4   7       43.18       44.47      2.70 o 
   5  -4   7      223.14      193.10      4.57 o 
   6  -4   7       80.80       69.57      3.03 o 
   7  -4   7        0.61       -1.77      1.77 o 
   8  -4   7        6.96        3.55      1.14 o 
   9  -4   7       73.00       94.80      2.32 o 
  -7  -3   7        0.02        1.03      1.23 o 
  -6  -3   7       13.72       10.25      1.28 o 
  -5  -3   7        0.07       -0.61      1.73 o 
  -4  -3   7        5.71       10.90      1.54 o 
  -3  -3   7      280.70      234.71      4.99 o 
  -2  -3   7       29.17       33.44      1.75 o 
  -1  -3   7        0.13       -1.15      1.32 o 
   0  -3   7      268.65      273.82     13.07 o 
   1  -3   7       15.44       11.61      0.98 o 
   2  -3   7        1.42        1.78      1.22 o 
   3  -3   7       19.64       13.80      1.02 o 
   4  -3   7       70.16       63.59      2.69 o 
   5  -3   7      567.24      564.86      7.05 o 
   6  -3   7      176.14      194.22      4.46 o 
   7  -3   7       10.73        9.32      1.37 o 
   8  -3   7      206.66      224.85      4.39 o 
   9  -3   7       23.50       31.47      1.90 o 
  -7  -2   7        1.60        1.26      1.45 o 
  -6  -2   7       10.45       10.72      1.37 o 
  -5  -2   7        5.68        7.21      1.36 o 
  -4  -2   7       11.88       11.18      1.48 o 
  -3  -2   7       88.80       97.80      3.51 o 
  -2  -2   7       11.50       16.13      2.23 o 
  -1  -2   7      198.23      182.64     17.71 o 
   0  -2   7       29.60       26.12      1.52 o 
   1  -2   7       53.34       67.30      5.31 o 
   2  -2   7      254.23      231.74      3.15 o 
   3  -2   7      195.03      189.45      2.75 o 
   4  -2   7       47.59       40.48      1.68 o 
   5  -2   7     1686.98     1552.92     68.27 o 
   6  -2   7      329.30      316.06      5.43 o 
   7  -2   7       78.57       90.81      3.36 o 
   8  -2   7        0.37        2.34      1.70 o 
   9  -2   7        1.90        0.62      1.54 o 
  10  -2   7       81.85      112.68      2.53 o 
  -7  -1   7        0.51       -1.40      1.40 o 
  -6  -1   7        2.52        2.19      1.77 o 
  -5  -1   7        5.48        4.98      1.41 o 
  -4  -1   7        5.06        3.99      1.38 o 
  -3  -1   7        4.89        5.20      0.99 o 
  -2  -1   7      690.63      679.66     19.17 o 
  -1  -1   7       14.84       10.17      0.97 o 
   0  -1   7       64.21       70.63      2.07 o 
   1  -1   7        2.10        1.52      1.12 o 
   2  -1   7      814.11      779.93     16.99 o 
   3  -1   7      156.82      111.92      2.11 o 
   4  -1   7      265.63      265.21      3.21 o 
   5  -1   7       27.03       27.42      1.54 o 
   6  -1   7       83.63       88.84      2.30 o 
   7  -1   7        8.17        6.55      1.48 o 
   8  -1   7       24.98       23.71      1.62 o 
   9  -1   7       36.44       38.41      2.31 o 
  10  -1   7       58.00       80.96      2.37 o 
  -7   0   7        2.74        2.50      1.14 o 
  -6   0   7       43.76       41.28      1.78 o 
  -5   0   7      138.74      147.28      9.76 o 
  -4   0   7       50.04       48.42      3.52 o 
  -3   0   7      145.58      168.22      9.29 o 
  -2   0   7      181.13      186.56      5.72 o 
  -1   0   7      103.67      107.91      2.16 o 
   0   0   7      125.84      130.58      9.00 o 
   1   0   7      898.35      840.50     53.95 o 
   2   0   7       90.01      101.02      5.96 o 
   3   0   7      359.52      365.61     19.88 o 
   4   0   7       29.73       27.17      3.53 o 
   5   0   7       38.65       41.77      2.88 o 
   6   0   7        7.31        6.55      0.98 o 
   7   0   7      196.48      195.33      3.12 o 
   8   0   7       46.53       46.57      1.97 o 
   9   0   7       10.82       11.95      1.08 o 
  10   0   7        7.37        6.66      0.81 o 
  -7   1   7        4.36        6.85      1.06 o 
  -6   1   7       75.32       71.72      2.97 o 
  -5   1   7       44.17       47.66      2.65 o 
  -4   1   7       16.95       16.94      1.53 o 
  -3   1   7       21.48       24.33      1.55 o 
  -2   1   7      166.98      192.72     13.60 o 
  -1   1   7       22.52       18.19      2.96 o 
   0   1   7      782.88      769.39     36.92 o 
   1   1   7      262.20      265.49     27.93 o 
   2   1   7      150.53      144.94     10.31 o 
   3   1   7     1159.30     1143.00     62.96 o 
   4   1   7       21.54       11.30      0.87 o 
   5   1   7       51.35       42.63      1.66 o 
   6   1   7       18.96       18.48      1.69 o 
   7   1   7        4.88        0.54      1.92 o 
   8   1   7       90.96       90.89      3.36 o 
   9   1   7       18.50       16.91      1.53 o 
  10   1   7        7.27       12.68      1.22 o 
  -7   2   7        2.49        2.48      1.06 o 
  -6   2   7       15.26       14.01      1.36 o 
  -5   2   7        9.63       12.69      1.58 o 
  -4   2   7       11.46       16.19      1.55 o 
  -3   2   7       13.45       12.95      1.03 o 
  -2   2   7      295.51      319.87     16.55 o 
  -1   2   7      359.49      411.46      3.68 o 
   0   2   7      154.50      178.94      4.30 o 
   1   2   7      449.63      487.91     53.92 o 
   2   2   7        0.49        3.14      1.42 o 
   3   2   7     1868.60     1747.08    114.32 o 
   4   2   7      172.51      159.72      8.02 o 
   5   2   7       37.65       32.06      1.47 o 
   6   2   7        2.48        5.00      2.31 o 
   7   2   7        6.11        6.56      0.99 o 
   8   2   7       27.53       21.25      1.59 o 
   9   2   7       80.14       75.99      3.08 o 
  10   2   7        1.35        1.51      1.61 o 
  11   2   7       31.77       38.19      1.82 o 
  -7   3   7       20.21       14.10      1.34 o 
  -6   3   7       13.29       10.11      1.28 o 
  -5   3   7        2.04        2.53      1.31 o 
  -4   3   7      237.61      238.97      4.85 o 
  -3   3   7        5.71        6.50      1.50 o 
  -2   3   7      251.35      279.64     11.30 o 
  -1   3   7        5.78        5.88      1.61 o 
   0   3   7        1.68        2.45      1.27 o 
   1   3   7       49.29       44.57      3.38 o 
   2   3   7      508.18      457.93     38.10 o 
   3   3   7        2.43        5.70      0.81 o 
   4   3   7       48.06       37.33      4.53 o 
   5   3   7       30.24       28.85      1.53 o 
   6   3   7       36.85       41.29      1.71 o 
   7   3   7        5.06        6.24      1.35 o 
   8   3   7       72.96       78.39      3.14 o 
   9   3   7      102.00       96.03      3.30 o 
  10   3   7        5.28        5.39      1.23 o 
  11   3   7        0.12       -0.34      1.29 o 
  -7   4   7       44.04       39.27      1.78 o 
  -6   4   7        3.51        1.63      1.12 o 
  -5   4   7       63.21       69.47      2.93 o 
  -4   4   7        0.04        0.01      1.94 o 
  -3   4   7       60.51       51.51      2.80 o 
  -2   4   7        2.80        3.49      1.36 o 
  -1   4   7       36.19       34.67      1.60 o 
   0   4   7       17.81       23.60      1.38 o 
   1   4   7     1890.63     1996.97     92.99 o 
   2   4   7       49.38       56.36      2.44 o 
   3   4   7      167.07      144.01     12.30 o 
   4   4   7       81.57       64.20      2.01 o 
   5   4   7      191.61      159.66      7.75 o 
   6   4   7        0.26       -0.98      1.32 o 
   7   4   7       24.56       22.12      1.29 o 
   8   4   7        7.34        9.33      1.44 o 
   9   4   7        0.00       -1.55      1.86 o 
  10   4   7        1.49        1.20      1.71 o 
  11   4   7        6.78        4.85      0.96 o 
  -6   5   7       10.20        9.07      1.21 o 
  -5   5   7        0.03        0.87      1.78 o 
  -4   5   7        6.08        6.36      1.41 o 
  -3   5   7       10.94        7.85      1.41 o 
  -2   5   7     1091.69     1128.28     58.48 o 
  -1   5   7       32.61       28.51      1.51 o 
   0   5   7       59.26       65.04      1.88 o 
   1   5   7      998.74     1013.58     42.19 o 
   2   5   7      298.40      277.29     26.14 o 
   3   5   7        2.94        0.00      2.06 o 
   4   5   7       62.39       49.97      3.07 o 
   5   5   7        1.36        2.77      0.90 o 
   6   5   7      169.99      182.27     12.73 o 
   7   5   7       80.89       81.12      3.26 o 
   8   5   7        4.13        5.71      1.41 o 
   9   5   7        6.89        6.29      1.38 o 
  10   5   7        9.28       10.37      1.24 o 
  -6   6   7       39.31       30.94      1.54 o 
  -5   6   7       23.10       19.88      1.97 o 
  -4   6   7       40.32       35.38      2.55 o 
  -3   6   7      103.94      113.16      3.76 o 
  -2   6   7      157.54      164.43      4.14 o 
  -1   6   7      532.37      555.77     36.27 o 
   0   6   7        0.16        0.01      1.29 o 
   1   6   7       60.30       72.17      7.73 o 
   2   6   7       42.23       39.34      4.66 o 
   3   6   7       92.80       81.73      4.70 o 
   4   6   7       91.55       84.47      3.82 o 
   5   6   7        0.73       -0.12      1.28 o 
   6   6   7      418.39      391.66     11.53 o 
   7   6   7      301.21      329.32      5.62 o 
   8   6   7        0.88        1.05      1.75 o 
   9   6   7        0.45       -1.88      1.88 o 
  10   6   7        0.55       -1.53      1.53 o 
  -5   7   7        0.03        1.31      1.35 o 
  -4   7   7        0.29       -1.67      1.67 o 
  -3   7   7        3.46        5.54      1.33 o 
  -2   7   7      466.02      481.79      6.67 o 
  -1   7   7      173.20      168.63      4.18 o 
   0   7   7      503.54      504.65     30.68 o 
   1   7   7        5.51        4.73      0.94 o 
   2   7   7      197.56      186.78     13.26 o 
   3   7   7       78.44       68.09      5.52 o 
   4   7   7      149.90      122.68     10.30 o 
   5   7   7        1.74        6.91      1.24 o 
   6   7   7        0.23        1.98      2.13 o 
   7   7   7      430.16      394.67      6.14 o 
   8   7   7       25.47       24.56      2.36 o 
   9   7   7        0.31        0.55      1.60 o 
  10   7   7        3.40        4.32      1.06 o 
  -5   8   7        0.32        1.70      1.18 o 
  -4   8   7        0.36        0.31      1.56 o 
  -3   8   7       47.99       41.83      2.66 o 
  -2   8   7       44.74       50.47      2.85 o 
  -1   8   7      734.06      787.10      8.36 o 
   0   8   7       13.82       18.18      1.58 o 
   1   8   7       18.71       21.35      2.81 o 
   2   8   7        2.72        2.73      1.42 o 
   3   8   7      128.05       97.97      7.64 o 
   4   8   7       13.43        8.57      1.49 o 
   5   8   7        0.73        1.68      1.82 o 
   6   8   7      142.81      141.99      3.97 o 
   7   8   7       44.21       34.17      2.61 o 
   8   8   7        7.58        6.91      1.39 o 
   9   8   7        0.60        1.48      1.64 o 
  10   8   7        4.40        4.39      0.99 o 
  -4   9   7      148.92      139.02      3.01 o 
  -3   9   7        0.55        2.25      1.07 o 
  -2   9   7      102.54       99.36      3.28 o 
  -1   9   7      324.14      345.80      5.69 o 
   0   9   7       34.16       44.29      2.68 o 
   1   9   7       30.57       33.15      2.43 o 
   2   9   7       87.61       82.49      3.26 o 
   3   9   7        8.50        4.10      1.38 o 
   4   9   7       77.24       66.57      3.17 o 
   5   9   7       25.98       23.01      1.62 o 
   6   9   7        3.83       -0.32      2.09 o 
   7   9   7       25.40       22.20      1.69 o 
   8   9   7        7.40       10.22      1.36 o 
   9   9   7        1.19       -0.72      1.57 o 
  -3  10   7       31.28       36.62      1.91 o 
  -2  10   7       19.41       18.06      1.31 o 
  -1  10   7      159.04      167.77      3.97 o 
   0  10   7      108.59      101.75      3.43 o 
   1  10   7       31.73       36.98      2.55 o 
   2  10   7        2.40        0.48      1.88 o 
   3  10   7       13.66        8.69      1.53 o 
   4  10   7        7.93        7.87      1.38 o 
   5  10   7       31.81       30.82      2.42 o 
   6  10   7        1.56        0.67      1.90 o 
   7  10   7        8.38        5.29      1.35 o 
   8  10   7        1.67        1.28      1.56 o 
   9  10   7        1.46       -0.28      1.23 o 
  -2  11   7       71.58       64.86      2.23 o 
  -1  11   7       19.45       14.96      1.22 o 
   0  11   7      142.64      138.25      3.46 o 
   1  11   7        2.54        1.12      1.73 o 
   2  11   7        6.01        1.31      1.86 o 
   3  11   7        6.76        6.69      1.36 o 
   4  11   7        2.56        4.29      1.27 o 
   5  11   7       60.60       47.52      2.65 o 
   6  11   7        2.39        1.01      1.71 o 
   7  11   7        2.92        4.85      1.13 o 
   8  11   7        0.16       -0.46      1.26 o 
   0  12   7        7.37        4.46      1.01 o 
   1  12   7       12.59       11.00      1.20 o 
   2  12   7       14.73        9.12      1.19 o 
   3  12   7       10.93       12.77      1.18 o 
   4  12   7       17.47       13.23      1.24 o 
   5  12   7        6.52        5.34      1.12 o 
   6  12   7        5.45        6.44      1.06 o 
   3  13   7        1.32        0.28      1.28 o 
  -2  -8   8        5.92        7.32      1.00 o 
  -1  -8   8        0.02        0.82      1.35 o 
   0  -8   8        0.45        1.20      1.44 o 
   1  -8   8        8.46        6.34      1.07 o 
   2  -8   8        9.24        8.99      1.13 o 
   3  -8   8       18.07       36.24      1.87 o 
  -3  -7   8        2.10       -1.17      1.51 o 
  -2  -7   8        1.05        0.18      1.55 o 
  -1  -7   8       12.47       11.41      1.30 o 
   0  -7   8        0.65        0.94      1.68 o 
   1  -7   8        0.06       -0.88      1.67 o 
   2  -7   8        0.36        1.53      1.70 o 
   3  -7   8       71.32       74.79      2.72 o 
   4  -7   8      175.07      184.06      3.71 o 
   5  -7   8        3.02        4.77      1.01 o 
  -4  -6   8        5.42        0.30      1.57 o 
  -3  -6   8        9.17        7.08      1.26 o 
  -2  -6   8        1.83        1.97      1.77 o 
  -1  -6   8        1.95       -0.23      1.82 o 
   0  -6   8      141.62      114.91      3.69 o 
   1  -6   8       11.54        8.48      1.38 o 
   2  -6   8       15.93       21.08      1.53 o 
   3  -6   8        0.56        1.05      1.64 o 
   4  -6   8      269.63      272.06      4.95 o 
   5  -6   8      165.40      173.14      3.79 o 
   6  -6   8        2.22        4.19      1.01 o 
  -5  -5   8        5.06        8.56      1.06 o 
  -4  -5   8       26.44       21.94      2.04 o 
  -3  -5   8        1.09        1.01      1.80 o 
  -2  -5   8        0.02       -0.78      1.93 o 
  -1  -5   8       32.33       33.12      2.54 o 
   0  -5   8      167.71      145.61      4.02 o 
   1  -5   8       29.40       23.26      2.25 o 
   2  -5   8        0.12        2.64      1.26 o 
   3  -5   8       15.85       15.69      1.55 o 
   4  -5   8      172.54      182.62      4.32 o 
   5  -5   8       11.76       11.82      1.36 o 
   6  -5   8        1.99        4.10      1.18 o 
   7  -5   8       27.76       36.13      1.98 o 
  -5  -4   8       38.04       42.39      2.31 o 
  -4  -4   8       66.32       60.58      2.71 o 
  -3  -4   8        0.24        0.70      1.97 o 
  -2  -4   8       13.14       12.55      1.50 o 
  -1  -4   8        9.57       14.41      1.50 o 
   0  -4   8       34.46       26.52      2.47 o 
   1  -4   8       22.68       17.33      1.55 o 
   2  -4   8       20.41       21.07      1.61 o 
   3  -4   8       11.08        6.04      1.52 o 
   4  -4   8      392.86      425.20      6.28 o 
   5  -4   8        2.27        2.41      1.36 o 
   6  -4   8       10.30        8.74      1.34 o 
   7  -4   8        6.81        6.59      1.19 o 
   8  -4   8       32.35       36.77      2.03 o 
  -6  -3   8        6.07        6.05      1.03 o 
  -5  -3   8       40.37       41.62      2.27 o 
  -4  -3   8       36.40       37.37      2.58 o 
  -3  -3   8       54.15       61.02      2.95 o 
  -2  -3   8      105.00      104.74      3.60 o 
  -1  -3   8        1.31        5.58      1.42 o 
   0  -3   8       99.03       89.93      5.01 o 
   1  -3   8      159.56      159.05      5.50 o 
   2  -3   8      233.86      215.64      3.18 o 
   3  -3   8       34.02       35.61      1.79 o 
   4  -3   8       26.33       24.71      2.30 o 
   5  -3   8      203.06      221.83      4.72 o 
   6  -3   8      101.42      122.64      3.65 o 
   7  -3   8      265.79      297.28      5.18 o 
   8  -3   8        6.92        9.10      1.22 o 
   9  -3   8        0.18        3.69      0.93 o 
  -6  -2   8        7.24        5.81      1.15 o 
  -5  -2   8        4.49        8.67      1.33 o 
  -4  -2   8        8.02        7.99      1.42 o 
  -3  -2   8        1.22       -0.81      1.97 o 
  -2  -2   8     1168.02     1151.25      9.95 o 
  -1  -2   8      105.06      111.11      2.46 o 
   0  -2   8       26.04       30.35      3.56 o 
   1  -2   8        7.31       11.09      1.65 o 
   2  -2   8       35.85       39.24      2.41 o 
   3  -2   8        0.09        4.40      1.24 o 
   4  -2   8       11.48       16.54      1.27 o 
   5  -2   8      102.54       97.30      3.32 o 
   6  -2   8       81.95       96.42      3.28 o 
   7  -2   8       35.72       40.10      2.78 o 
   8  -2   8       44.58       58.97      2.64 o 
   9  -2   8        1.22        3.00      0.97 o 
  -6  -1   8       18.81       17.63      1.26 o 
  -5  -1   8       16.26       13.94      1.46 o 
  -4  -1   8        0.49       -1.90      1.90 o 
  -3  -1   8        0.48        2.02      1.86 o 
  -2  -1   8     1195.03     1247.11     27.17 o 
  -1  -1   8      111.69      100.75      7.08 o 
   0  -1   8       49.89       52.63      1.79 o 
   1  -1   8        3.57        1.13      1.29 o 
   2  -1   8      538.58      528.83      8.28 o 
   3  -1   8       41.29       29.82      2.27 o 
   4  -1   8        0.10        1.55      1.07 o 
   5  -1   8       51.07       55.58      1.97 o 
   6  -1   8      141.90      130.76      3.80 o 
   7  -1   8       92.80       96.76      3.45 o 
   8  -1   8       40.08       44.81      2.57 o 
   9  -1   8       30.65       32.01      2.13 o 
  10  -1   8       20.19       21.76      1.62 o 
  -6   0   8       41.77       35.83      3.35 o 
  -5   0   8       50.57       47.31      1.88 o 
  -4   0   8        0.41        1.49      1.33 o 
  -3   0   8       17.18       18.83      1.13 o 
  -2   0   8      309.55      340.70     22.03 o 
  -1   0   8      270.57      293.33      8.69 o 
   0   0   8       94.19      108.17     11.25 o 
   1   0   8        2.94        4.01      1.11 o 
   2   0   8      454.08      486.85     33.13 o 
   3   0   8       17.16       18.95      1.01 o 
   4   0   8        2.12        3.34      1.41 o 
   5   0   8      118.74      110.58      2.37 o 
   6   0   8       13.68       12.60      1.03 o 
   7   0   8        4.38        4.13      0.97 o 
   8   0   8       15.39       26.52      2.54 o 
   9   0   8        7.30       13.48      0.97 o 
  10   0   8        0.38        2.38      0.71 o 
  -6   1   8       20.75       29.48      2.06 o 
  -5   1   8       61.93       66.18      2.85 o 
  -4   1   8        2.23        2.51      1.84 o 
  -3   1   8       33.02       41.45      2.52 o 
  -2   1   8        8.67        9.03      0.97 o 
  -1   1   8      127.83      120.56      4.36 o 
   0   1   8       38.76       46.16      2.35 o 
   1   1   8      134.30      145.49     12.48 o 
   2   1   8      113.35      102.05     12.15 o 
   3   1   8      222.89      252.58     14.94 o 
   4   1   8      179.83      196.40      4.78 o 
   5   1   8      707.87      718.71     34.74 o 
   6   1   8       41.51       44.11      1.80 o 
   7   1   8        5.93        5.11      1.42 o 
   8   1   8       77.25       84.97      3.27 o 
   9   1   8       26.95       27.30      2.22 o 
  10   1   8        0.92        2.24      1.04 o 
  -6   2   8        0.02        1.81      1.43 o 
  -5   2   8        0.55       -1.78      1.78 o 
  -4   2   8      172.65      156.22      4.05 o 
  -3   2   8        3.46        2.32      1.97 o 
  -2   2   8       76.12       76.85      6.06 o 
  -1   2   8       66.18       80.41      2.05 o 
   0   2   8      407.94      414.18      4.80 o 
   1   2   8      407.73      377.41     45.71 o 
   2   2   8      591.27      543.63     42.06 o 
   3   2   8       25.55       31.22      3.67 o 
   4   2   8        0.63        7.81      0.92 o 
   5   2   8       79.76       79.18      5.17 o 
   6   2   8       14.81       20.37      1.21 o 
   7   2   8        9.65        7.71      1.47 o 
   8   2   8       17.62       21.27      1.59 o 
   9   2   8       13.84       18.83      1.50 o 
  10   2   8       11.36       11.01      1.24 o 
  -6   3   8        3.63        5.33      1.08 o 
  -5   3   8       17.92       16.18      1.41 o 
  -4   3   8      287.88      270.34      5.15 o 
  -3   3   8       62.56       75.68      3.16 o 
  -2   3   8       46.21       50.42      1.82 o 
  -1   3   8      321.13      347.85      9.61 o 
   0   3   8      206.86      230.16      7.47 o 
   1   3   8      726.57      739.33     44.94 o 
   2   3   8       16.81       19.66      1.37 o 
   3   3   8        2.88        4.50      0.87 o 
   4   3   8        6.07        4.93      1.14 o 
   5   3   8      120.74      104.55      6.61 o 
   6   3   8        6.72        5.11      0.94 o 
   7   3   8      113.43      133.01      3.69 o 
   8   3   8        1.21       -1.38      1.93 o 
   9   3   8        8.82       10.81      1.47 o 
  10   3   8        0.91        1.86      1.58 o 
  -6   4   8       39.53       43.55      2.03 o 
  -5   4   8       45.33       50.52      2.62 o 
  -4   4   8       81.00       70.65      3.05 o 
  -3   4   8       33.76       33.54      2.48 o 
  -2   4   8      133.63      135.77      7.35 o 
  -1   4   8        6.85        9.46      1.39 o 
   0   4   8       14.30       13.47      1.33 o 
   1   4   8       31.60       38.87      1.60 o 
   2   4   8       55.22       69.17      2.37 o 
   3   4   8       53.10       50.88      4.07 o 
   4   4   8       62.35       55.29      2.73 o 
   5   4   8      206.48      190.42      7.81 o 
   6   4   8       56.83       68.22      3.61 o 
   7   4   8        0.08        2.43      1.28 o 
   8   4   8        2.16        3.27      1.30 o 
   9   4   8       32.17       39.42      2.51 o 
  10   4   8        8.52        8.79      1.20 o 
  -6   5   8       18.77       24.33      1.62 o 
  -5   5   8        0.29       -0.25      1.53 o 
  -4   5   8       57.03       45.48      2.67 o 
  -3   5   8       68.09       66.78      3.02 o 
  -2   5   8        8.97        6.63      1.50 o 
  -1   5   8      121.77      126.81      7.63 o 
   0   5   8       44.36       39.37      1.75 o 
   1   5   8       48.93       40.61      3.80 o 
   2   5   8       87.37      103.12      7.26 o 
   3   5   8       31.86       27.99      2.76 o 
   4   5   8       46.33       42.34      1.74 o 
   5   5   8       87.63       69.30      2.39 o 
   6   5   8      312.75      338.73      6.39 o 
   7   5   8        4.33        1.29      1.94 o 
   8   5   8       15.44       18.53      1.54 o 
   9   5   8       17.04       17.17      1.47 o 
  10   5   8       26.25       30.31      2.06 o 
  -5   6   8        0.67        1.44      1.33 o 
  -4   6   8      144.74      138.56      3.71 o 
  -3   6   8      196.55      218.87      4.60 o 
  -2   6   8       89.71       89.16      3.48 o 
  -1   6   8      468.63      466.62      6.51 o 
   0   6   8       60.46       69.14      4.40 o 
   1   6   8       22.09       18.89      3.13 o 
   2   6   8      141.91      139.50     12.58 o 
   3   6   8      125.89      105.81      6.30 o 
   4   6   8       20.03       18.58      1.08 o 
   5   6   8       33.44       32.30      3.02 o 
   6   6   8       64.98       90.77      3.42 o 
   7   6   8        1.96        2.76      1.92 o 
   8   6   8        0.07       -2.01      2.01 o 
   9   6   8        0.02       -0.49      1.68 o 
  10   6   8        3.30        5.40      1.10 o 
  -5   7   8      123.18      125.41      2.82 o 
  -4   7   8      106.61      106.45      3.10 o 
  -3   7   8      188.19      203.24      4.42 o 
  -2   7   8      381.21      418.60      6.15 o 
  -1   7   8      350.99      370.46      5.91 o 
   0   7   8       32.02       32.30      2.47 o 
   1   7   8        2.37        3.37      1.04 o 
   2   7   8       28.54       32.43      1.93 o 
   3   7   8        3.57        5.80      1.00 o 
   4   7   8        0.12        3.23      1.07 o 
   5   7   8      221.69      209.40      4.53 o 
   6   7   8       34.35       32.30      2.53 o 
   7   7   8        0.24       -0.81      2.02 o 
   8   7   8        5.22       11.13      1.47 o 
   9   7   8        8.68        7.97      1.31 o 
  10   7   8       13.88       13.55      1.18 o 
  -4   8   8       24.00       24.66      1.77 o 
  -3   8   8        0.61       -0.60      1.54 o 
  -2   8   8        2.48        3.82      1.33 o 
  -1   8   8       25.59       22.40      1.64 o 
   0   8   8       92.38      113.21      3.55 o 
   1   8   8        9.72        6.04      1.42 o 
   2   8   8       19.45       22.86      2.21 o 
   3   8   8       67.61       63.91      2.94 o 
   4   8   8        0.21        2.73      1.89 o 
   5   8   8        9.25        6.03      1.44 o 
   6   8   8        9.30        6.56      1.46 o 
   7   8   8       62.21       67.13      3.11 o 
   8   8   8       39.28       42.32      2.52 o 
   9   8   8        3.06        4.39      1.16 o 
  10   8   8        1.36        1.14      1.26 o 
  -3   9   8        0.11        1.16      1.33 o 
  -2   9   8      127.33      116.65      3.34 o 
  -1   9   8       52.73       42.04      2.54 o 
   0   9   8       94.54      104.01      3.52 o 
   1   9   8        0.38        3.63      1.34 o 
   2   9   8       35.65       33.72      2.49 o 
   3   9   8       11.67        8.72      1.49 o 
   4   9   8      106.58       97.68      3.56 o 
   5   9   8        2.59        5.63      1.35 o 
   6   9   8        0.64        1.26      1.90 o 
   7   9   8       14.61       18.65      1.55 o 
   8   9   8       52.52       56.13      2.64 o 
   9   9   8       10.31        9.10      1.15 o 
  -2  10   8        4.34        4.50      1.03 o 
  -1  10   8       55.07       56.94      2.51 o 
   0  10   8      155.28      159.44      3.88 o 
   1  10   8        2.56        1.59      1.68 o 
   2  10   8       22.94       19.57      1.57 o 
   3  10   8        1.12        1.49      1.85 o 
   4  10   8       53.36       46.66      2.63 o 
   5  10   8        0.89       -1.44      1.88 o 
   6  10   8       10.89        9.97      1.39 o 
   7  10   8       41.83       39.23      2.29 o 
   8  10   8       36.93       28.48      1.93 o 
  -1  11   8        0.20       -0.85      1.40 o 
   0  11   8       67.70       61.16      2.44 o 
   1  11   8        3.22        5.42      1.25 o 
   2  11   8        0.40        0.00      1.64 o 
   3  11   8        6.26        4.68      1.26 o 
   4  11   8        0.33        1.58      1.67 o 
   5  11   8        7.08        7.23      1.27 o 
   6  11   8        0.44        2.24      1.13 o 
   7  11   8       15.57       14.50      1.16 o 
   0  12   8        0.54       -1.27      1.27 o 
   1  12   8        0.16        1.50      1.44 o 
   2  12   8       44.99       54.83      2.24 o 
   3  12   8        1.07       -1.52      1.52 o 
   4  12   8        0.03       -1.46      1.46 o 
   5  12   8        2.83        3.44      1.03 o 
   6  12   8        4.41        4.99      0.94 o 
  -2  -7   9        9.74        8.42      1.00 o 
  -1  -7   9        3.72        4.01      1.02 o 
   0  -7   9        2.22        0.57      1.46 o 
   1  -7   9        0.49        1.80      1.50 o 
   2  -7   9       23.05       24.02      1.89 o 
   3  -7   9       81.03       93.09      2.71 o 
   4  -7   9       14.32       17.22      1.52 o 
  -3  -6   9       24.14       26.20      1.76 o 
  -2  -6   9        0.25       -0.05      1.56 o 
  -1  -6   9        0.62        2.37      1.59 o 
   0  -6   9        8.51        7.27      1.23 o 
   1  -6   9        3.67        4.63      1.23 o 
   2  -6   9        9.93       12.15      1.31 o 
   3  -6   9        0.21        0.98      1.58 o 
   4  -6   9        0.04        0.18      1.55 o 
   5  -6   9       23.80       33.75      1.99 o 
   6  -6   9        6.72        8.63      0.94 o 
  -4  -5   9       48.73       30.35      1.86 o 
  -3  -5   9       11.58       12.91      1.28 o 
  -2  -5   9       18.86       19.53      1.45 o 
  -1  -5   9        1.21        1.02      1.77 o 
   0  -5   9       38.81       39.97      2.57 o 
   1  -5   9        4.81        3.19      1.37 o 
   2  -5   9        5.79        5.25      1.29 o 
   3  -5   9       14.50       10.58      1.40 o 
   4  -5   9       34.26       37.06      2.42 o 
   5  -5   9       11.31        8.14      1.31 o 
   6  -5   9        0.70        0.45      1.41 o 
   7  -5   9       17.55       21.87      1.58 o 
  -4  -4   9       51.79       32.22      2.12 o 
  -3  -4   9       22.68       23.39      1.55 o 
  -2  -4   9       76.99       66.19      2.96 o 
  -1  -4   9        2.81        2.29      1.85 o 
   0  -4   9       22.13       21.86      1.59 o 
   1  -4   9       24.25       27.05      2.30 o 
   2  -4   9        0.77       -0.57      1.89 o 
   3  -4   9      140.65      141.08      3.87 o 
   4  -4   9        0.19        1.93      1.22 o 
   5  -4   9       10.18        8.26      1.36 o 
   6  -4   9       22.10       25.26      2.08 o 
   7  -4   9        9.71       16.85      1.68 o 
   8  -4   9       10.76       18.65      1.47 o 
  -5  -3   9       13.84       10.19      1.11 o 
  -4  -3   9       34.03       30.72      2.18 o 
  -3  -3   9       52.79       58.25      2.78 o 
  -2  -3   9       17.62       20.59      1.60 o 
  -1  -3   9        5.75        8.98      1.43 o 
   0  -3   9       50.72       50.66      2.83 o 
   1  -3   9       47.25       51.66      2.83 o 
   2  -3   9      220.95      220.39      4.65 o 
   3  -3   9       26.13       20.97      1.59 o 
   4  -3   9      141.71      150.41      3.99 o 
   5  -3   9        0.12       -1.44      1.90 o 
   6  -3   9       57.35       67.26      2.88 o 
   7  -3   9       17.81       21.73      1.49 o 
   8  -3   9        0.07        0.49      1.40 o 
  -5  -2   9       11.38        8.41      1.19 o 
  -4  -2   9        3.53        3.95      1.31 o 
  -3  -2   9        0.10        1.25      1.88 o 
  -2  -2   9       12.35       11.23      1.46 o 
  -1  -2   9       47.44       43.74      2.79 o 
   0  -2   9      259.09      260.75      4.99 o 
   1  -2   9        2.13        1.19      1.82 o 
   2  -2   9        0.31        0.63      1.83 o 
   3  -2   9       42.99       39.82      2.64 o 
   4  -2   9       51.72       51.09      2.72 o 
   5  -2   9       42.74       47.13      2.74 o 
   6  -2   9       47.64       43.53      2.75 o 
   7  -2   9      173.78      171.66      4.05 o 
   8  -2   9      141.86      146.76      3.62 o 
   9  -2   9       12.76       17.06      1.60 o 
  -5  -1   9        4.54        4.93      1.20 o 
  -4  -1   9       17.43       15.62      1.50 o 
  -3  -1   9        2.00       -0.24      1.84 o 
  -2  -1   9       51.86       48.58      2.86 o 
  -1  -1   9        0.66       -1.74      2.03 o 
   0  -1   9       96.09      107.58      5.32 o 
   1  -1   9        4.87        4.91      0.93 o 
   2  -1   9      225.25      240.81      3.26 o 
   3  -1   9       77.58       68.75      2.09 o 
   4  -1   9        1.32        1.74      1.36 o 
   5  -1   9       62.90       58.22      2.92 o 
   6  -1   9        0.96       -1.54      1.91 o 
   7  -1   9       46.32       44.75      2.81 o 
   8  -1   9       65.78       63.05      2.79 o 
   9  -1   9        0.46       -0.88      1.46 o 
  -6   0   9        1.50        1.39      0.71 o 
  -5   0   9        6.07        8.46      1.64 o 
  -4   0   9       33.65       31.14      1.63 o 
  -3   0   9       11.81       15.06      1.45 o 
  -2   0   9       72.54       80.65      6.17 o 
  -1   0   9      107.36       99.25      6.05 o 
   0   0   9        2.24        4.51      0.98 o 
   1   0   9       45.04       48.65      3.40 o 
   2   0   9       81.38       74.20     10.50 o 
   3   0   9        0.01       -1.00      2.46 o 
   4   0   9       60.62       53.71      1.93 o 
   5   0   9        0.55        0.39      1.31 o 
   6   0   9       14.79       16.64      1.09 o 
   7   0   9      696.28      692.10     19.50 o 
   8   0   9       12.27       21.04      1.12 o 
   9   0   9        0.06        2.17      0.86 o 
  10   0   9       44.72       61.14      4.38 o 
  -6   1   9       39.65       34.53      1.77 o 
  -5   1   9       18.98       24.94      2.05 o 
  -4   1   9        3.47        6.57      1.32 o 
  -3   1   9        0.47       -0.33      1.75 o 
  -2   1   9       19.21       24.58      2.30 o 
  -1   1   9        8.91       15.34      1.46 o 
   0   1   9        3.97        6.17      2.67 o 
   1   1   9       47.10       53.67      7.50 o 
   2   1   9        0.04        0.28      1.16 o 
   3   1   9        8.87        4.35      0.89 o 
   4   1   9       43.21       37.52      1.73 o 
   5   1   9        1.48        3.33      0.91 o 
   6   1   9       33.37       40.76      2.56 o 
   7   1   9      111.85      137.78      3.90 o 
   8   1   9      351.41      370.67      5.74 o 
   9   1   9        2.68        0.06      1.89 o 
  10   1   9       11.00       11.47      1.13 o 
  -6   2   9       11.84        9.54      1.02 o 
  -5   2   9       27.67       28.99      2.13 o 
  -4   2   9       33.04       31.33      2.44 o 
  -3   2   9       20.81       17.77      1.56 o 
  -2   2   9       31.97       27.06      2.43 o 
  -1   2   9        7.33       10.88      1.03 o 
   0   2   9      453.46      448.41     30.66 o 
   1   2   9       44.14       50.67      6.19 o 
   2   2   9        0.24        6.00      3.22 o 
   3   2   9       32.42       28.57      2.99 o 
   4   2   9      140.98      136.90      5.62 o 
   5   2   9       27.28       30.01      1.61 o 
   6   2   9       69.81       74.28      3.13 o 
   7   2   9        0.31        1.86      1.77 o 
   8   2   9       20.08       12.93      1.51 o 
   9   2   9       15.73       22.88      2.16 o 
  10   2   9        1.43        2.52      0.97 o 
  -5   3   9        2.96        2.13      1.10 o 
  -4   3   9       58.13       58.90      2.88 o 
  -3   3   9       24.21       37.06      2.57 o 
  -2   3   9        7.34        7.82      1.40 o 
  -1   3   9       36.95       32.67      2.63 o 
   0   3   9        1.33       -1.28      1.32 o 
   1   3   9        2.53       -0.90      1.65 o 
   2   3   9       33.52       40.87      1.67 o 
   3   3   9      175.56      176.89     10.00 o 
   4   3   9       32.52       29.09      3.27 o 
   5   3   9        5.97        8.64      1.01 o 
   6   3   9       38.60       41.92      2.65 o 
   7   3   9        1.90        3.17      1.31 o 
   8   3   9       27.34       24.53      1.64 o 
   9   3   9       29.63       40.39      2.45 o 
  10   3   9       16.40       13.37      1.25 o 
  -5   4   9        9.99       14.50      1.18 o 
  -4   4   9       85.78       83.34      3.02 o 
  -3   4   9      181.52      190.02      4.47 o 
  -2   4   9       18.36       22.21      2.16 o 
  -1   4   9       15.89       18.27      1.53 o 
   0   4   9      228.41      241.45     13.29 o 
   1   4   9       24.87       29.28      1.58 o 
   2   4   9      101.83       87.36      8.66 o 
   3   4   9       25.56       20.30      1.04 o 
   4   4   9       28.19       32.57      2.78 o 
   5   4   9     1468.54     1409.93     66.09 o 
   6   4   9      173.45      170.91      4.27 o 
   7   4   9        0.01       -1.84      1.84 o 
   8   4   9        0.20       -0.94      1.88 o 
   9   4   9        9.66        8.09      1.32 o 
  10   4   9        1.01        0.43      1.51 o 
  -5   5   9        7.18        5.09      1.05 o 
  -4   5   9       13.28       14.86      1.31 o 
  -3   5   9       50.02       56.85      2.86 o 
  -2   5   9       48.46       46.98      2.77 o 
  -1   5   9       39.36       49.18      2.70 o 
   0   5   9       66.43       69.30      2.08 o 
   1   5   9       55.63       46.27      3.65 o 
   2   5   9        0.26       -0.24      2.22 o 
   3   5   9      109.45      100.14      5.53 o 
   4   5   9       28.77       31.20      4.27 o 
   5   5   9       79.65       68.83      2.20 o 
   6   5   9      696.41      686.20      7.79 o 
   7   5   9        9.26       11.87      1.49 o 
   8   5   9        1.41        0.85      1.96 o 
   9   5   9        2.68        2.21      1.67 o 
  10   5   9        1.00        1.21      1.39 o 
  -5   6   9       54.58       52.39      1.93 o 
  -4   6   9       16.22       13.79      1.23 o 
  -3   6   9       49.50       47.48      2.68 o 
  -2   6   9      182.67      184.70      4.42 o 
  -1   6   9       89.70       85.07      3.32 o 
   0   6   9        5.20        1.68      1.93 o 
   1   6   9       21.32       24.95      1.59 o 
   2   6   9       27.40       32.04      3.47 o 
   3   6   9        3.03        3.23      1.58 o 
   4   6   9        3.03        2.80      1.08 o 
   5   6   9       98.16       94.08      3.31 o 
   6   6   9      187.09      185.66      4.43 o 
   7   6   9       18.68       20.56      1.68 o 
   8   6   9        2.83       -0.54      1.99 o 
   9   6   9       15.10       19.36      1.46 o 
  10   6   9       36.19       39.95      2.01 o 
  -4   7   9        0.82        0.10      1.40 o 
  -3   7   9        3.53        7.51      1.23 o 
  -2   7   9       12.15        8.05      1.45 o 
  -1   7   9        5.33        7.09      1.44 o 
   0   7   9       10.35       13.82      1.53 o 
   1   7   9        1.63       -0.49      1.89 o 
   2   7   9      101.40       97.75      3.41 o 
   3   7   9      482.80      432.87      6.23 o 
   4   7   9        7.58        2.38      2.01 o 
   5   7   9       75.40       70.48      3.13 o 
   6   7   9       14.54       13.25      1.51 o 
   7   7   9        0.12       -0.94      1.87 o 
   8   7   9        1.05       -1.38      1.85 o 
   9   7   9       15.90       18.31      1.38 o 
  10   7   9        0.03        0.79      0.87 o 
  -3   8   9        1.49        1.17      1.05 o 
  -2   8   9       41.96       41.72      2.42 o 
  -1   8   9       51.52       43.68      2.55 o 
   0   8   9      201.44      198.69      4.45 o 
   1   8   9      112.34       95.50      3.38 o 
   2   8   9       27.76       25.22      2.25 o 
   3   8   9       14.68       17.06      1.55 o 
   4   8   9      136.50      116.72      3.63 o 
   5   8   9        5.22        5.62      1.31 o 
   6   8   9        5.88        5.52      1.44 o 
   7   8   9        3.14        2.26      2.03 o 
   8   8   9        2.31        0.46      1.71 o 
   9   8   9        3.94        4.92      1.13 o 
  -3   9   9       15.33       16.17      1.48 o 
  -2   9   9        0.49       -0.35      1.43 o 
  -1   9   9        1.97        1.16      1.16 o 
   0   9   9        0.16       -0.08      1.81 o 
   1   9   9       13.32       14.68      1.55 o 
   2   9   9        2.82        4.09      1.30 o 
   3   9   9       74.46       66.58      2.87 o 
   4   9   9       14.04       12.65      1.44 o 
   5   9   9        3.42        0.93      1.95 o 
   6   9   9        1.07        1.57      1.80 o 
   7   9   9        0.64        1.37      1.78 o 
   8   9   9       18.82       13.52      1.34 o 
   9   9   9        6.46        0.54      1.43 o 
  -2  10   9       12.11       12.49      0.96 o 
  -1  10   9       66.32       57.89      2.43 o 
   0  10   9       19.87       19.21      1.36 o 
   1  10   9        1.01       -1.27      1.76 o 
   2  10   9       29.43       30.49      2.27 o 
   3  10   9        0.06        1.57      1.73 o 
   4  10   9       40.27       35.63      2.42 o 
   5  10   9        0.01        0.89      1.22 o 
   6  10   9        2.77        3.04      1.15 o 
   7  10   9        0.02       -0.90      1.59 o 
   8  10   9       10.83        7.24      1.12 o 
  -1  11   9        0.21        1.40      1.14 o 
   0  11   9      143.53      140.07      3.10 o 
   1  11   9      120.90      103.44      2.99 o 
   2  11   9       26.05       19.83      1.97 o 
   3  11   9        1.46        0.88      1.63 o 
   4  11   9        0.29        1.01      1.53 o 
   5  11   9        0.97        0.12      1.59 o 
   6  11   9        0.08        1.59      1.46 o 
   7  11   9        1.58        0.61      1.38 o 
   1  12   9      140.79      143.56      2.85 o 
   2  12   9       21.20       15.72      1.16 o 
   3  12   9       13.98       10.24      1.10 o 
   4  12   9        5.20        4.68      0.99 o 
   5  12   9        0.79        0.23      1.29 o 
  -1  -6  10       11.93       13.31      1.13 o 
   0  -6  10        0.73        1.02      1.32 o 
   1  -6  10        0.07        1.44      1.40 o 
   2  -6  10       16.56       20.54      1.89 o 
   3  -6  10      153.00      188.19      3.53 o 
   4  -6  10        5.53        1.95      1.36 o 
  -2  -5  10        0.43        0.70      1.41 o 
  -1  -5  10        1.65        1.85      1.09 o 
   0  -5  10        7.15       12.44      1.27 o 
   1  -5  10        8.39        8.52      1.26 o 
   2  -5  10        0.56        1.07      1.60 o 
   3  -5  10       16.78       20.51      1.93 o 
   4  -5  10       13.41       14.96      1.29 o 
   5  -5  10        0.04       -0.48      1.48 o 
   6  -5  10       68.78       85.68      2.37 o 
  -3  -4  10       48.29       45.21      2.26 o 
  -2  -4  10        4.77        8.92      1.23 o 
  -1  -4  10        0.08       -1.52      1.69 o 
   0  -4  10        0.59       -0.58      1.77 o 
   1  -4  10       12.71       13.87      1.49 o 
   2  -4  10       98.34       82.65      3.10 o 
   3  -4  10        3.44        4.00      1.26 o 
   4  -4  10        0.77        1.42      1.72 o 
   5  -4  10       55.37       54.20      2.48 o 
   6  -4  10        4.94        7.94      1.17 o 
   7  -4  10       11.94       13.20      1.02 o 
  -4  -3  10        0.92        1.58      1.34 o 
  -3  -3  10        0.19       -1.08      1.57 o 
  -2  -3  10        9.08        6.79      1.33 o 
  -1  -3  10        5.21        5.12      1.35 o 
   0  -3  10       13.67       17.05      1.51 o 
   1  -3  10       37.63       31.28      2.35 o 
   2  -3  10       85.25       80.92      3.15 o 
   3  -3  10       45.04       46.12      2.59 o 
   4  -3  10        9.71       13.49      1.50 o 
   5  -3  10        9.14        7.12      1.34 o 
   6  -3  10        5.11        6.62      1.23 o 
   7  -3  10        6.34        9.83      1.19 o 
   8  -3  10        0.50        0.42      1.18 o 
  -4  -2  10        3.42        4.42      1.13 o 
  -3  -2  10       15.21       17.14      1.40 o 
  -2  -2  10       17.46       18.36      1.55 o 
  -1  -2  10        5.77        5.22      1.38 o 
   0  -2  10        0.61        1.38      1.86 o 
   1  -2  10      182.59      173.52      4.28 o 
   2  -2  10      194.01      165.15      4.26 o 
   3  -2  10       32.57       26.02      2.33 o 
   4  -2  10        6.36        7.18      1.38 o 
   5  -2  10       15.95       19.74      1.57 o 
   6  -2  10        0.64       -0.52      1.81 o 
   7  -2  10        3.31        6.40      1.24 o 
   8  -2  10        3.34        1.64      1.54 o 
  -5  -1  10       14.57       15.09      1.05 o 
  -4  -1  10        0.35        1.11      1.55 o 
  -3  -1  10       52.40       51.19      2.76 o 
  -2  -1  10       46.61       39.00      2.50 o 
  -1  -1  10        0.20        0.40      1.80 o 
   0  -1  10       26.94       27.25      2.32 o 
   1  -1  10        5.45        6.93      1.45 o 
   2  -1  10        5.22        4.26      1.32 o 
   3  -1  10       42.07       38.19      2.61 o 
   4  -1  10      129.99      134.34      3.89 o 
   5  -1  10        2.37        1.95      1.91 o 
   6  -1  10       69.75       72.39      3.09 o 
   7  -1  10       39.38       47.11      2.50 o 
   8  -1  10       25.50       28.59      2.04 o 
   9  -1  10       18.17       23.93      1.62 o 
  -5   0  10        4.51        1.88      0.98 o 
  -4   0  10       20.82       18.16      1.24 o 
  -3   0  10       45.82       54.73      1.91 o 
  -2   0  10       61.72       73.45      3.69 o 
  -1   0  10       99.83       97.45      4.79 o 
   0   0  10      450.81      493.09     33.26 o 
   1   0  10        8.97        9.29      1.05 o 
   2   0  10       60.10       57.43      2.60 o 
   3   0  10       28.18       33.02      1.71 o 
   4   0  10        2.60        3.57      0.95 o 
   5   0  10        6.22        8.69      0.98 o 
   6   0  10        0.48        1.78      1.32 o 
   7   0  10       88.39       98.71      4.98 o 
   8   0  10       66.41       76.92      3.45 o 
   9   0  10       68.36       91.99      5.23 o 
  -5   1  10        2.00        2.13      0.71 o 
  -4   1  10       49.83       55.54      2.54 o 
  -3   1  10        3.66        5.41      1.31 o 
  -2   1  10        2.64        5.72      1.36 o 
  -1   1  10       41.56       42.96      2.59 o 
   0   1  10     1912.12     1943.93     25.71 o 
   1   1  10      193.29      186.84      4.34 o 
   2   1  10       19.32       17.98      4.46 o 
   3   1  10        0.03        1.53      1.09 o 
   4   1  10        7.06       16.31      1.47 o 
   5   1  10        1.77        3.33      1.32 o 
   6   1  10        0.92        4.90      1.31 o 
   7   1  10       15.45       14.74      1.57 o 
   8   1  10       51.47       58.50      2.79 o 
   9   1  10        0.03        1.98      1.52 o 
  -5   2  10        1.97        0.64      1.02 o 
  -4   2  10       12.12       16.86      1.41 o 
  -3   2  10       75.84       67.50      2.94 o 
  -2   2  10       22.27       24.24      2.38 o 
  -1   2  10       51.52       58.57      2.77 o 
   0   2  10      197.17      196.89      4.45 o 
   1   2  10      214.69      215.95     23.44 o 
   2   2  10       11.85       14.02      1.05 o 
   3   2  10       24.92       21.18      2.66 o 
   4   2  10       43.23       41.36      1.80 o 
   5   2  10        3.53        3.30      1.41 o 
   6   2  10        8.51       13.25      1.46 o 
   7   2  10       12.16       15.70      1.51 o 
   8   2  10        0.30        4.34      1.23 o 
   9   2  10        0.90        0.75      1.63 o 
  10   2  10        0.02        1.09      1.27 o 
  -5   3  10        3.68        1.88      1.29 o 
  -4   3  10       18.07       16.53      1.28 o 
  -3   3  10       23.53       25.09      2.33 o 
  -2   3  10       16.07       23.13      1.58 o 
  -1   3  10        0.40        1.86      1.85 o 
   0   3  10      151.56      153.52      4.02 o 
   1   3  10      146.01      134.73     12.05 o 
   2   3  10       62.12       54.92      2.22 o 
   3   3  10        8.51        6.18      2.25 o 
   4   3  10      135.98      139.40      3.84 o 
   5   3  10       17.76       18.47      1.73 o 
   6   3  10       50.44       51.60      2.78 o 
   7   3  10       16.34       15.77      1.60 o 
   8   3  10       17.07       22.22      2.15 o 
   9   3  10        0.11        0.06      1.62 o 
  10   3  10       18.71       25.92      1.63 o 
  -4   4  10       20.59       21.50      2.00 o 
  -3   4  10       75.78       71.92      3.00 o 
  -2   4  10        6.49        6.67      1.41 o 
  -1   4  10       26.17       22.62      2.22 o 
   0   4  10       11.43       15.26      1.49 o 
   1   4  10       25.67       26.18      2.32 o 
   2   4  10       27.03       31.66      5.30 o 
   3   4  10       79.68       68.91      3.74 o 
   4   4  10        7.06        7.62      1.51 o 
   5   4  10      203.66      226.38      4.90 o 
   6   4  10       52.76       51.23      2.68 o 
   7   4  10       46.93       53.34      2.75 o 
   8   4  10        9.49        5.85      1.46 o 
   9   4  10        5.30        8.67      1.20 o 
  10   4  10        0.07       -0.32      1.32 o 
  -4   5  10       47.95       46.97      2.19 o 
  -3   5  10      124.56      143.13      3.58 o 
  -2   5  10      527.87      508.34      6.77 o 
  -1   5  10        0.09        0.07      1.86 o 
   0   5  10       35.29       31.51      2.53 o 
   1   5  10       19.07       22.29      2.16 o 
   2   5  10       24.72       30.82      2.41 o 
   3   5  10        6.95        4.59      1.39 o 
   4   5  10      196.06      201.98      4.47 o 
   5   5  10        7.02       11.63      1.68 o 
   6   5  10        3.96        3.98      1.46 o 
   7   5  10       23.85       35.36      2.57 o 
   8   5  10        0.03       -1.40      1.75 o 
   9   5  10        1.20        1.91      1.19 o 
  10   5  10        0.62        1.19      1.29 o 
  -4   6  10        3.03        1.54      0.72 o 
  -3   6  10       47.04       36.97      2.28 o 
  -2   6  10        5.32        9.73      1.39 o 
  -1   6  10       11.97       14.49      1.51 o 
   0   6  10        0.37       -1.13      1.88 o 
   1   6  10       40.47       37.07      2.62 o 
   2   6  10        1.59        2.02      1.80 o 
   3   6  10       21.98       22.12      1.67 o 
   4   6  10       81.86       72.35      3.12 o 
   5   6  10        8.69        6.23      1.49 o 
   6   6  10        0.25       -1.98      1.98 o 
   7   6  10       15.85       19.88      1.58 o 
   8   6  10        5.14        7.24      1.41 o 
   9   6  10        4.84        5.11      1.17 o 
  10   6  10        2.01        4.24      0.95 o 
  -3   7  10       79.13       69.52      2.44 o 
  -2   7  10      191.63      163.78      3.76 o 
  -1   7  10       16.21       13.95      1.52 o 
   0   7  10       32.98       36.08      2.51 o 
   1   7  10        0.06        0.81      1.83 o 
   2   7  10      102.32       88.25      3.25 o 
   3   7  10       27.36       21.53      1.69 o 
   4   7  10       15.67       14.53      1.62 o 
   5   7  10        0.00       -0.33      1.86 o 
   6   7  10       40.13       47.91      2.68 o 
   7   7  10        0.97        2.83      1.29 o 
   8   7  10        1.61       -1.81      1.81 o 
   9   7  10        2.16        1.64      1.49 o 
  -3   8  10        3.36        4.68      0.84 o 
  -2   8  10        6.44        7.20      1.14 o 
  -1   8  10       31.19       36.64      2.32 o 
   0   8  10        0.62       -0.97      1.78 o 
   1   8  10      138.00      125.39      3.66 o 
   2   8  10        6.90        6.74      1.44 o 
   3   8  10       73.75       67.31      3.04 o 
   4   8  10       25.56       24.71      2.32 o 
   5   8  10       17.86       15.14      1.49 o 
   6   8  10       43.09       40.59      2.60 o 
   7   8  10        1.99        1.99      1.89 o 
   8   8  10        3.00        5.61      1.19 o 
   9   8  10        0.02        1.15      1.33 o 
  -2   9  10       41.95       40.02      1.89 o 
  -1   9  10        2.28        4.73      1.10 o 
   0   9  10        6.83        8.70      1.19 o 
   1   9  10        4.11        2.45      1.69 o 
   2   9  10       17.85       19.94      1.53 o 
   3   9  10       19.64       18.52      1.63 o 
   4   9  10       67.16       56.52      2.68 o 
   5   9  10        0.37        0.52      1.65 o 
   6   9  10        2.36        0.01      1.80 o 
   7   9  10        0.78       -0.63      1.66 o 
   8   9  10        0.07        1.06      1.47 o 
  -1  10  10        4.05        4.62      0.94 o 
   0  10  10        4.27        4.59      1.05 o 
   1  10  10       22.63       26.25      1.95 o 
   2  10  10       19.65       19.31      1.41 o 
   3  10  10        2.07        0.42      1.72 o 
   4  10  10        0.02       -1.76      1.76 o 
   5  10  10        2.21        0.13      1.78 o 
   6  10  10        0.94        2.06      1.53 o 
   7  10  10        9.36        9.65      1.13 o 
   8  10  10        0.08        1.45      1.23 o 
   1  11  10        0.33        2.89      0.93 o 
   2  11  10       50.31       40.44      2.20 o 
   3  11  10        1.67        2.47      1.08 o 
   4  11  10        1.33        1.32      1.47 o 
   5  11  10        6.32        7.17      1.10 o 
   6  11  10        8.52        8.60      1.03 o 
   0  -5  11       10.91       12.85      1.11 o 
   1  -5  11       26.01       35.21      1.94 o 
   2  -5  11        2.10        1.96      0.98 o 
   3  -5  11        0.57       -1.43      1.43 o 
   4  -5  11        0.23        1.12      1.24 o 
  -2  -4  11        0.07       -0.21      1.25 o 
  -1  -4  11        7.87        9.76      1.11 o 
   0  -4  11        0.24       -1.05      1.45 o 
   1  -4  11        0.36        1.55      1.49 o 
   2  -4  11        7.53        2.59      1.16 o 
   3  -4  11        3.73        2.73      1.16 o 
   4  -4  11       18.13       28.30      2.06 o 
   5  -4  11        2.94        4.62      1.02 o 
   6  -4  11        0.10       -0.85      1.16 o 
  -3  -3  11        0.94        1.20      0.85 o 
  -2  -3  11        1.07       -1.49      1.49 o 
  -1  -3  11        2.09        2.57      1.13 o 
   0  -3  11        2.14        1.42      1.63 o 
   1  -3  11        9.24       10.45      1.32 o 
   2  -3  11       45.18       54.12      2.64 o 
   3  -3  11       15.62       23.86      2.04 o 
   4  -3  11        8.62        5.45      1.22 o 
   5  -3  11        0.63        0.58      1.58 o 
   6  -3  11        0.73        0.88      1.41 o 
   7  -3  11       28.73       45.78      1.91 o 
  -3  -2  11        4.38        5.55      0.97 o 
  -2  -2  11        0.41        0.98      1.59 o 
  -1  -2  11        0.03        0.89      1.61 o 
   0  -2  11       50.03       52.59      2.70 o 
   1  -2  11       31.62       29.52      2.35 o 
   2  -2  11        7.22        5.11      1.35 o 
   3  -2  11        5.67        4.51      1.34 o 
   4  -2  11        1.59        0.72      1.26 o 
   5  -2  11       29.11       32.29      2.34 o 
   6  -2  11       52.31       58.90      2.67 o 
   7  -2  11        5.34        4.26      1.06 o 
   8  -2  11        0.82        2.29      0.82 o 
  -3  -1  11       26.00       23.46      1.84 o 
  -2  -1  11        2.06        1.33      1.67 o 
  -1  -1  11        0.83        0.59      1.76 o 
   0  -1  11       34.87       29.12      2.30 o 
   1  -1  11        1.36        1.04      1.99 o 
   2  -1  11        4.95        2.15      1.91 o 
   3  -1  11       13.20       13.75      1.50 o 
   4  -1  11       15.02       16.95      1.59 o 
   5  -1  11       52.34       51.52      2.78 o 
   6  -1  11       46.81       59.63      2.68 o 
   7  -1  11       50.95       42.58      2.34 o 
   8  -1  11        1.74        2.96      0.94 o 
  -4   0  11       18.42       15.97      1.88 o 
  -3   0  11        5.30        6.25      0.79 o 
  -2   0  11       10.07       11.06      0.98 o 
  -1   0  11       24.68       23.44      1.56 o 
   0   0  11        0.84        0.24      1.99 o 
   1   0  11        0.32        0.50      2.34 o 
   2   0  11      106.51      108.41      6.40 o 
   3   0  11        1.72       -1.05      1.86 o 
   4   0  11       26.46       28.99      1.74 o 
   5   0  11        0.71       -1.35      1.35 o 
   6   0  11        0.24       -0.15      1.28 o 
   7   0  11       25.54       22.00      1.21 o 
   8   0  11       18.44       26.58      3.40 o 
   9   0  11       31.34       38.12      3.12 o 
  -4   1  11        3.13        5.91      0.78 o 
  -3   1  11        0.45        2.88      1.11 o 
  -2   1  11        1.92        3.96      1.33 o 
  -1   1  11        1.59       -0.48      1.89 o 
   0   1  11       11.20       11.30      1.51 o 
   1   1  11        1.31        3.48      1.35 o 
   2   1  11      132.63      130.14      3.87 o 
   3   1  11        0.56        1.21      1.87 o 
   4   1  11        0.39        0.33      1.93 o 
   5   1  11       48.10       46.08      2.87 o 
   6   1  11        1.28        3.10      1.22 o 
   7   1  11      102.45      106.04      3.39 o 
   8   1  11        6.63        5.44      1.24 o 
   9   1  11       77.49       71.40      2.20 o 
  -4   2  11       13.17       12.79      1.24 o 
  -3   2  11        0.37       -1.24      1.57 o 
  -2   2  11       34.49       30.80      2.37 o 
  -1   2  11       26.15       23.99      2.30 o 
   0   2  11      113.07      122.93      3.68 o 
   1   2  11       42.21       42.75      2.77 o 
   2   2  11       40.47       41.44      2.66 o 
   3   2  11        0.64       -0.49      1.90 o 
   4   2  11      380.99      382.94      6.00 o 
   5   2  11       78.85       76.46      3.25 o 
   6   2  11        0.19        1.90      1.87 o 
   7   2  11        0.14       -0.08      1.79 o 
   8   2  11        1.45        0.93      1.69 o 
   9   2  11       36.98       41.41      2.14 o 
  -4   3  11        0.19       -0.40      0.97 o 
  -3   3  11        3.30        2.02      1.66 o 
  -2   3  11       14.02       15.54      1.43 o 
  -1   3  11        2.03        2.34      1.80 o 
   0   3  11        0.40        0.72      1.82 o 
   1   3  11       70.62       59.21      2.87 o 
   2   3  11        5.20        4.97      1.49 o 
   3   3  11       22.16       26.65      2.51 o 
   4   3  11      246.88      250.04      4.99 o 
   5   3  11      272.80      262.84      5.16 o 
   6   3  11        2.26        5.16      1.30 o 
   7   3  11        0.98       -1.06      1.82 o 
   8   3  11       10.21        9.76      1.30 o 
   9   3  11       83.33       90.43      2.74 o 
  -4   4  11       46.19       37.14      1.82 o 
  -3   4  11        8.10        4.75      1.19 o 
  -2   4  11       20.67       22.47      2.02 o 
  -1   4  11        5.26        5.24      1.28 o 
   0   4  11       34.88       37.17      2.54 o 
   1   4  11        1.23        2.67      1.87 o 
   2   4  11       10.65       13.20      1.54 o 
   3   4  11        2.58        5.91      1.35 o 
   4   4  11      185.62      176.62      4.31 o 
   5   4  11      340.07      325.22      5.61 o 
   6   4  11       25.68       27.00      2.48 o 
   7   4  11        2.22        1.22      1.98 o 
   8   4  11        7.32        6.42      1.35 o 
   9   4  11       41.73       53.29      2.45 o 
  -3   5  11       19.00       18.48      1.77 o 
  -2   5  11        4.30        0.32      1.72 o 
  -1   5  11        2.16        2.41      1.84 o 
   0   5  11        4.39        5.90      1.36 o 
   1   5  11        3.48        2.50      2.08 o 
   2   5  11       89.77       84.11      3.18 o 
   3   5  11       11.18        9.78      1.43 o 
   4   5  11       73.91       71.53      3.07 o 
   5   5  11      205.73      187.62      4.50 o 
   6   5  11        0.95        1.04      1.84 o 
   7   5  11       28.12       25.19      2.25 o 
   8   5  11       40.22       51.81      2.58 o 
   9   5  11        8.46       10.25      1.13 o 
  -3   6  11       22.97       21.41      1.40 o 
  -2   6  11      163.23      153.75      3.56 o 
  -1   6  11        0.18       -0.36      1.67 o 
   0   6  11        4.36        4.22      1.23 o 
   1   6  11       10.43        9.39      1.49 o 
   2   6  11       82.07       82.22      3.27 o 
   3   6  11        6.16        6.18      1.34 o 
   4   6  11        0.86       -0.56      1.88 o 
   5   6  11        0.16        1.04      1.82 o 
   6   6  11       13.74       20.66      1.55 o 
   7   6  11       35.40       32.44      2.41 o 
   8   6  11        8.27        8.38      1.31 o 
   9   6  11        1.22       -0.77      1.45 o 
  -2   7  11        7.58        8.04      1.12 o 
  -1   7  11       75.49       67.26      2.69 o 
   0   7  11        3.31        1.09      1.77 o 
   1   7  11        3.98        3.26      1.25 o 
   2   7  11        1.70        2.67      1.87 o 
   3   7  11       26.52       21.99      2.19 o 
   4   7  11        9.42        8.82      1.42 o 
   5   7  11        0.31        0.47      1.77 o 
   6   7  11        3.91        4.16      1.35 o 
   7   7  11       45.27       52.18      2.54 o 
   8   7  11       22.60       19.42      1.41 o 
   9   7  11        0.14        1.67      1.27 o 
  -2   8  11       11.30       11.08      0.95 o 
  -1   8  11        0.64       -1.19      1.44 o 
   0   8  11        0.07        0.39      1.56 o 
   1   8  11        0.67       -1.77      1.77 o 
   2   8  11       30.39       31.73      2.30 o 
   3   8  11       44.09       36.22      2.39 o 
   4   8  11        0.42       -0.30      1.78 o 
   5   8  11        7.63        6.12      1.34 o 
   6   8  11        9.30        9.40      1.36 o 
   7   8  11        2.51        4.57      1.18 o 
   8   8  11       12.04       14.23      1.25 o 
  -1   9  11        3.31        3.22      0.96 o 
   0   9  11       10.71        8.67      1.13 o 
   1   9  11        8.53        5.82      1.17 o 
   2   9  11       17.37       15.13      1.32 o 
   3   9  11        9.04        5.21      1.33 o 
   4   9  11        4.18        5.33      1.21 o 
   5   9  11       14.79       15.55      1.41 o 
   6   9  11        1.17       -0.56      1.61 o 
   7   9  11        0.38       -1.59      1.59 o 
   8   9  11       10.09       12.64      1.08 o 
   0  10  11        1.65        1.36      0.84 o 
   1  10  11        0.04        0.62      1.37 o 
   2  10  11        7.90        6.83      1.14 o 
   3  10  11        7.29        6.31      1.14 o 
   4  10  11       11.76        9.29      1.20 o 
   5  10  11       23.81       24.47      1.93 o 
   6  10  11       19.66       18.26      1.77 o 
   7  10  11        0.20        0.09      1.29 o 
   2  11  11       27.76       24.47      1.69 o 
   3  11  11       10.70        9.10      1.06 o 
   4  11  11        6.89        9.05      1.00 o 
   5  11  11       12.94       11.78      1.07 o 
   1  -4  12        0.08        2.36      0.86 o 
   2  -4  12        0.30        0.92      1.31 o 
   3  -4  12        4.49        1.79      0.91 o 
   4  -4  12        3.06        5.11      0.86 o 
  -1  -3  12        3.17        4.36      0.91 o 
   0  -3  12       12.73        8.71      1.11 o 
   1  -3  12       38.19       35.32      2.08 o 
   2  -3  12        5.49        9.81      1.17 o 
   3  -3  12        0.15        2.04      1.42 o 
   4  -3  12        0.83        1.29      1.01 o 
   5  -3  12        6.22        4.60      1.00 o 
  -2  -2  12        1.33        1.40      1.22 o 
  -1  -2  12       26.40       31.00      1.82 o 
   0  -2  12        7.12       10.86      1.15 o 
   1  -2  12        0.59        0.77      1.11 o 
   2  -2  12        1.01       -0.46      1.51 o 
   3  -2  12        3.16        4.37      1.18 o 
   4  -2  12       19.02       14.32      1.33 o 
   6  -2  12        0.69       -0.55      1.43 o 
  -2  -1  12       31.89       30.05      1.86 o 
  -1  -1  12       38.26       38.73      2.14 o 
   0  -1  12        3.89        3.23      1.18 o 
   1  -1  12        4.40        6.38      1.28 o 
   2  -1  12        2.61        1.37      1.72 o 
   3  -1  12        3.28        3.39      1.21 o 
   4  -1  12       49.04       48.35      2.55 o 
   5  -1  12       21.64       20.44      2.03 o 
   6  -1  12        0.30        4.94      1.13 o 
   7  -1  12       55.76       56.51      2.22 o 
  -2   0  12        2.12        0.36      1.03 o 
  -1   0  12       45.01       45.74      4.99 o 
   0   0  12        0.11        0.75      1.19 o 
   1   0  12       10.58       11.68      0.96 o 
   2   0  12        0.41        0.23      0.99 o 
   3   0  12        7.13        9.78      1.00 o 
   4   0  12       71.51       63.03      5.46 o 
   5   0  12       46.86       52.78      1.94 o 
   6   0  12        0.17        0.23      1.11 o 
   7   0  12       18.60       18.97      1.08 o 
   8   0  12        0.57        0.87      0.80 o 
  -3   1  12       23.28       26.08      1.58 o 
  -2   1  12       12.81        8.99      1.23 o 
  -1   1  12        4.31        6.58      1.25 o 
   0   1  12       19.27       20.97      1.58 o 
   1   1  12        7.26        5.94      1.36 o 
   2   1  12       20.63       19.62      1.56 o 
   3   1  12       24.05       25.08      2.34 o 
   4   1  12       73.29       82.98      3.12 o 
   5   1  12        1.85        3.27      1.23 o 
   6   1  12       15.39       19.36      1.51 o 
   7   1  12        0.29        1.00      1.62 o 
   8   1  12        2.86        4.03      1.01 o 
  -3   2  12        0.27        1.74      1.23 o 
  -2   2  12       30.18       27.70      2.03 o 
  -1   2  12       59.90       66.99      2.78 o 
   0   2  12       24.97       25.25      2.15 o 
   1   2  12        0.18       -0.86      1.83 o 
   2   2  12       61.31       59.37      3.03 o 
   3   2  12       12.95       12.36      1.55 o 
   4   2  12        0.12        3.65      1.37 o 
   5   2  12       20.15       25.00      1.67 o 
   6   2  12        3.83        1.68      1.84 o 
   7   2  12        6.08        7.68      1.32 o 
   8   2  12        1.59        1.60      1.47 o 
   9   2  12       53.92       58.30      2.02 o 
  -3   3  12       21.28       19.71      1.56 o 
  -2   3  12       19.34       18.65      1.34 o 
  -1   3  12        0.65       -0.67      1.64 o 
   0   3  12       17.74       15.82      1.47 o 
   1   3  12       39.85       38.79      2.59 o 
   2   3  12      546.61      542.57      7.13 o 
   3   3  12        3.98        3.41      1.39 o 
   4   3  12       17.95       26.27      2.39 o 
   5   3  12       24.69       22.21      1.62 o 
   6   3  12        3.77        1.85      1.91 o 
   7   3  12        3.18        4.74      1.16 o 
   8   3  12        0.45       -0.17      1.47 o 
   9   3  12        6.76        7.83      1.00 o 
  -3   4  12       36.62       33.69      1.68 o 
  -2   4  12        1.02       -1.48      1.48 o 
  -1   4  12       21.75       24.98      2.10 o 
   0   4  12        4.66        4.61      1.22 o 
   1   4  12        1.07        2.00      1.79 o 
   2   4  12      401.72      363.52      5.94 o 
   3   4  12      240.17      239.20      5.00 o 
   4   4  12        7.81        6.60      1.47 o 
   5   4  12       52.78       54.05      2.79 o 
   6   4  12        6.16        6.09      1.46 o 
   7   4  12        0.14        0.00      1.78 o 
   8   4  12        0.03        0.53      1.11 o 
   9   4  12        0.02        1.77      1.25 o 
  -2   5  12        4.57        5.93      1.06 o 
  -1   5  12       42.82       42.14      2.31 o 
   0   5  12        2.32        2.12      1.71 o 
   1   5  12        3.44        3.84      1.26 o 
   2   5  12      135.24      129.80      3.69 o 
   3   5  12       39.81       37.09      2.52 o 
   4   5  12        0.34        1.65      1.83 o 
   5   5  12        0.30        0.69      1.78 o 
   6   5  12        2.56        3.70      1.35 o 
   7   5  12        0.23        2.21      1.65 o 
   8   5  12        0.06        1.26      1.47 o 
   9   5  12        2.33        5.00      0.93 o 
  -2   6  12        5.45        4.78      0.76 o 
  -1   6  12        0.69        1.16      1.43 o 
   0   6  12        2.20        1.07      1.73 o 
   1   6  12       29.82       29.97      2.35 o 
   2   6  12        3.53        5.38      1.30 o 
   3   6  12       20.73       20.71      1.52 o 
   4   6  12        0.66        1.00      1.90 o 
   5   6  12        7.56        7.64      1.38 o 
   6   6  12        0.20       -1.20      1.85 o 
   7   6  12       10.19       10.44      1.37 o 
   8   6  12       32.74       29.70      1.97 o 
   9   6  12       14.68       14.80      1.44 o 
  -1   7  12        1.17       -0.15      1.41 o 
   0   7  12       94.81       93.64      2.96 o 
   1   7  12        0.05       -1.41      1.72 o 
   2   7  12        3.07        5.76      1.28 o 
   3   7  12        6.52        6.25      1.29 o 
   4   7  12        7.97        8.30      1.36 o 
   5   7  12       15.10       17.38      1.45 o 
   6   7  12        0.06       -0.53      1.63 o 
   7   7  12        3.19        0.43      1.68 o 
   8   7  12        0.60        1.15      1.39 o 
  -1   8  12        0.19        1.11      1.21 o 
   0   8  12       32.31       29.78      1.91 o 
   1   8  12       27.30       26.14      2.04 o 
   2   8  12        8.98        7.79      1.25 o 
   3   8  12       34.44       32.82      2.22 o 
   4   8  12        0.31        1.41      1.56 o 
   5   8  12        5.84        5.77      1.21 o 
   6   8  12        3.86        4.56      1.24 o 
   7   8  12        0.74        2.38      1.02 o 
   8   8  12        0.01       -0.74      1.27 o 
   0   9  12        6.13        1.82      0.85 o 
   1   9  12        4.61        5.14      1.00 o 
   2   9  12        0.18        1.47      1.01 o 
   3   9  12        0.25        1.69      1.03 o 
   4   9  12        2.36        1.13      1.68 o 
   5   9  12       15.46       12.12      1.23 o 
   6   9  12       16.26       11.85      1.18 o 
   7   9  12        0.03       -0.63      1.27 o 
   2  10  12        0.50        0.69      1.25 o 
   3  10  12        0.02        1.69      0.87 o 
   4  10  12        7.02        6.26      1.01 o 
   5  10  12        0.03        0.69      1.22 o 
   6  10  12        8.54        8.99      0.98 o 
   1  -2  13       20.88       22.89      1.70 o 
   2  -2  13        1.07        1.69      1.33 o 
   3  -2  13        3.64        2.26      0.94 o 
   4  -2  13        0.64        0.22      1.29 o 
   5  -2  13       10.61       15.55      1.35 o 
   0  -1  13        0.77        0.00      1.27 o 
   1  -1  13        1.64        0.59      1.46 o 
   2  -1  13        0.02        0.91      1.40 o 
   3  -1  13        1.58        0.47      1.55 o 
   4  -1  13       27.10       25.37      1.95 o 
   5  -1  13        3.03        0.71      1.48 o 
   6  -1  13       46.24       46.43      1.99 o 
  -1   0  13        0.32        1.10      0.77 o 
   0   0  13        0.92        1.23      1.05 o 
   1   0  13        0.35        1.91      0.89 o 
   2   0  13       11.66       16.31      1.45 o 
   3   0  13        6.20        7.28      0.89 o 
   4   0  13       15.53       13.01      2.17 o 
   5   0  13        0.63       -0.44      1.10 o 
   6   0  13        3.60        4.00      0.73 o 
   7   0  13        2.77        0.81      0.88 o 
  -1   1  13       50.27       40.51      1.84 o 
   0   1  13        0.68        0.71      1.06 o 
   1   1  13        2.04        6.17      1.13 o 
   2   1  13       18.05       15.37      1.36 o 
   3   1  13      136.04      150.15      3.80 o 
   4   1  13       21.73       21.22      2.04 o 
   5   1  13        0.31       -1.26      1.59 o 
   6   1  13        1.34       -0.17      1.52 o 
   7   1  13        3.60        5.29      0.83 o 
  -1   2  13        3.71        2.42      1.04 o 
   0   2  13        2.11        2.08      1.55 o 
   1   2  13        1.51        1.31      1.65 o 
   2   2  13        0.77        0.13      1.76 o 
   3   2  13      111.88      120.15      3.47 o 
   4   2  13      100.63       90.65      3.12 o 
   5   2  13        2.08        2.39      1.60 o 
   6   2  13        6.35        3.26      1.22 o 
   7   2  13       11.76       13.36      1.20 o 
   8   2  13        0.15       -1.18      1.18 o 
  -1   3  13        2.48        2.88      1.01 o 
   0   3  13        0.24        0.41      1.50 o 
   1   3  13        2.07        0.99      1.71 o 
   2   3  13       13.70       15.06      1.39 o 
   3   3  13       20.28       31.71      2.33 o 
   4   3  13      325.64      320.22      5.39 o 
   5   3  13        0.04       -0.28      1.77 o 
   6   3  13        0.55        1.96      1.59 o 
   7   3  13        4.14        4.20      1.06 o 
   8   3  13        3.79        5.42      0.79 o 
  -1   4  13        0.05       -0.83      1.02 o 
   0   4  13        2.46        4.91      1.07 o 
   1   4  13       17.46       16.71      1.36 o 
   2   4  13       19.66       14.56      1.47 o 
   3   4  13       96.28       87.89      3.27 o 
   4   4  13        0.73       -1.88      1.88 o 
   5   4  13        0.97        0.28      1.76 o 
   6   4  13        2.65        2.36      1.73 o 
   7   4  13       23.82       24.67      1.98 o 
   8   4  13        7.81       10.74      1.06 o 
  -1   5  13        0.18        1.00      0.63 o 
   0   5  13        8.41        8.27      1.13 o 
   1   5  13       11.86       13.30      1.31 o 
   2   5  13        0.82        3.13      1.14 o 
   3   5  13       34.43       31.92      2.40 o 
   4   5  13       16.22       13.52      1.43 o 
   5   5  13        1.14        1.40      1.74 o 
   6   5  13        5.77        6.88      1.21 o 
   7   5  13       10.75       11.30      1.19 o 
   8   5  13        0.02        0.26      1.30 o 
   0   6  13        0.86        3.83      0.94 o 
   1   6  13       14.39       13.59      1.27 o 
   2   6  13       12.36        9.34      1.24 o 
   3   6  13       11.62        9.35      1.35 o 
   4   6  13        0.75       -1.32      1.66 o 
   5   6  13        6.47        6.84      1.25 o 
   6   6  13        0.78        0.48      1.60 o 
   7   6  13        0.41       -1.55      1.55 o 
   8   6  13        0.95        1.80      1.22 o 
   0   7  13       11.12        9.22      0.97 o 
   1   7  13        8.48        8.06      1.11 o 
   2   7  13       32.84       26.79      1.99 o 
   3   7  13        1.28        2.02      1.54 o 
   4   7  13        3.08        5.07      1.16 o 
   5   7  13       20.47       19.91      1.36 o 
   6   7  13        0.97        1.94      1.43 o 
   7   7  13        5.22        8.23      1.08 o 
   1   8  13        6.29        5.42      0.94 o 
   2   8  13        7.67        5.63      1.01 o 
   3   8  13        0.01        1.62      1.39 o 
   4   8  13        0.75       -0.39      1.48 o 
   5   8  13        1.25        1.11      1.45 o 
   6   8  13        0.83       -0.10      1.43 o 
   7   8  13       11.90       14.78      1.45 o 
   2   9  13        0.36        0.84      1.16 o 
   3   9  13        0.15        1.06      1.19 o 
   4   9  13        2.22        2.24      0.91 o 
   5   9  13       11.73       12.61      1.04 o 
   2   0  14       13.32       13.12      0.82 o 
   3   0  14        9.76       15.94      1.02 o 
   4   0  14        8.26        9.89      0.74 o 
   1   1  14       27.23       36.80      1.78 o 
   2   1  14        3.84        4.07      0.83 o 
   3   1  14        2.46        6.20      1.07 o 
   4   1  14        5.37        4.81      1.01 o 
   5   1  14        0.06       -1.10      1.10 o 
   1   2  14        0.17        2.63      0.72 o 
   2   2  14        1.09        1.97      1.46 o 
   3   2  14       26.47       28.16      1.91 o 
   4   2  14       15.73       14.98      1.24 o 
   5   2  14        5.51        6.54      1.09 o 
   6   2  14       32.38       33.99      1.69 o 
   0   3  14        1.48        1.16      0.81 o 
   1   3  14        8.14        7.81      0.85 o 
   2   3  14        1.67       -1.18      1.48 o 
   3   3  14        2.45        1.45      1.51 o 
   4   3  14       59.02       57.31      2.40 o 
   5   3  14        1.92        1.74      1.55 o 
   6   3  14       20.52       23.01      1.51 o 
   1   4  14       23.55       26.43      1.61 o 
   2   4  14       11.83       10.75      1.16 o 
   3   4  14        5.84        3.60      1.13 o 
   4   4  14        1.46        2.08      1.46 o 
   5   4  14        0.85        1.82      1.42 o 
   6   4  14        4.59        6.43      0.84 o 
   7   4  14        0.03       -0.40      1.18 o 
   1   5  14        0.09        0.31      0.98 o 
   2   5  14       12.47       10.72      1.11 o 
   3   5  14       10.64       10.21      1.16 o 
   4   5  14       51.80       52.65      2.35 o 
   5   5  14        2.15        1.47      1.01 o 
   6   5  14        5.07        7.28      1.03 o 
   1   6  14        3.51        2.35      0.88 o 
   2   6  14        0.06        1.32      0.96 o 
   3   6  14        0.89       -0.04      1.45 o 
   4   6  14      174.58      174.87      3.55 o 
   5   6  14       15.95       14.23      1.20 o 
   6   6  14        0.06       -0.10      1.24 o 
   2   7  14       24.43       21.73      1.55 o 
   3   7  14        7.60        5.54      1.00 o 
   4   7  14       75.27       77.37      2.39 o 
   5   7  14       45.94       48.48      2.05 o 
   6   7  14        0.00        0.04      1.22 o 
                                                 
